# Supplementary material for: Gut microbiota and metabolites in estrus cycle and their changes in a menopausal transition rat model with typical neuroendocrine aging
Source: Front Endocrinol (Lausanne). 2023 Dec 15;14:1282694. doi: 10.3389/fendo.2023.1282694 (PMC10755682; doi:10.3389/fendo.2023.1282694)
Supplement: Supplementary file 2 [file Table_1.xls]

OTU_ID	MA1	MA4	MA6	MA7	MA13	MA26	MA34	MA5	MA25	MA28	MA17	MA21	Y7	Y9	Y13	Y5	Y8	Y1	Y3	Y4	Y6	Y10	Y14	taxonomy
1	39	48	49	22	58	67	48	84	145	77	67	27	65	76	473	45	136	77	34	412	91	389	9	k__Bacteria; p__Firmicutes; c__Clostridia; o__Clostridiales; f__Ruminococcaceae; g__Ruminococcaceae_UCG-014
2	360	409	1047	99	800	933	6	553	0	459	257	484	0	104	60	403	299	90	113	479	219	357	68	k__Bacteria; p__Firmicutes; c__Clostridia; o__Clostridiales; f__Ruminococcaceae; g__Ruminococcus_1
3	844	1233	159	327	879	901	25	886	1365	373	989	371	7	398	1690	657	1284	463	1057	559	1073	469	306	k__Bacteria; p__Firmicutes; c__Clostridia; o__Clostridiales; f__Lachnospiraceae
4	1	1	5	1442	6552	5	242	2	0	8	7586	5439	1	1	4	0	3	0	1	4	6	15	0	k__Bacteria; p__Bacteroidetes; c__Bacteroidia; o__Bacteroidales; f__Muribaculaceae; Ambiguous_taxa; Ambiguous_taxa
5	61	108	103	1	207	173	557	50	50	690	304	177	4	5	8	8	28	6	9	33	59	85	13	k__Bacteria; p__Firmicutes; c__Clostridia; o__Clostridiales; f__Clostridiaceae_1; g__Clostridium_sensu_stricto_1; s__uncultured_bacterium
6	10	21	26	16	33	13	36	22	12	55	13	7	76	10	9	59	13	132	48	11	14	23	59	k__Bacteria; p__Bacteroidetes; c__Bacteroidia; o__Bacteroidales; f__Bacteroidaceae; g__Bacteroides
7	3095	1614	250	3319	859	1315	1505	1644	1306	870	3525	1014	373	307	30	2192	289	1010	1391	1632	562	4	771	k__Bacteria; p__Firmicutes; c__Clostridia; o__Clostridiales; f__Lachnospiraceae; g__Lachnospiraceae_NK4A136_group; s__uncultured_bacterium
8	0	0	0	3	91	7	37	21	466	4	0	0	0	0	77	1	4	0	4	21	41	10	0	k__Bacteria; p__Firmicutes; c__Erysipelotrichia; o__Erysipelotrichales; f__Erysipelotrichaceae; g__Faecalitalea; s__uncultured_bacterium
9	7	33	30	8	28	34	15	31	42	14	15	15	14	28	107	5	43	24	119	30	38	85	23	k__Bacteria; p__Firmicutes; c__Clostridia; o__Clostridiales; f__Family_XIII; g__[Eubacterium]_nodatum_group; s__uncultured_bacterium
10	2058	1920	3274	247	1027	1821	1731	1267	1422	3490	1592	1444	132	271	276	347	623	802	705	571	854	2081	726	k__Bacteria; p__Firmicutes; c__Clostridia; o__Clostridiales; f__Peptostreptococcaceae; g__Romboutsia; s__uncultured_bacterium
11	185	490	53	195	90	387	177	160	295	140	256	217	98	214	353	26	647	108	270	105	608	255	169	k__Bacteria; p__Firmicutes; c__Clostridia; o__Clostridiales; f__Ruminococcaceae; g__Intestinimonas; s__uncultured_bacterium
12	1037	1578	1635	553	1196	737	732	1093	1252	1534	499	456	1961	619	646	846	835	2580	756	941	1111	2373	2228	k__Bacteria; p__Bacteroidetes; c__Bacteroidia; o__Bacteroidales; f__Bacteroidaceae; g__Bacteroides
13	256	965	260	54	381	109	229	11	59	640	129	146	1160	1160	907	269	443	373	2215	228	106	1066	427	k__Bacteria; p__Bacteroidetes; c__Bacteroidia; o__Bacteroidales; f__Muribaculaceae; g__uncultured_bacterium; s__uncultured_bacterium
14	65	86	183	46	231	169	90	122	139	131	89	113	33	30	222	11	129	16	110	67	156	24	43	k__Bacteria; p__Firmicutes; c__Clostridia; o__Clostridiales; f__Ruminococcaceae; g__Ruminococcaceae_UCG-005; Ambiguous_taxa
15	20	25	0	17	12	5	1	17	0	3	11	7	0	0	0	0	0	0	0	0	0	0	0	k__Bacteria; p__Firmicutes; c__Clostridia; o__Clostridiales; f__Lachnospiraceae
16	0	0	1	0	5	2	0	0	0	0	0	1	0	0	1	0	2	0	0	0	0	0	0	k__Bacteria; p__Firmicutes; c__Clostridia; o__Clostridiales; f__Lachnospiraceae; g__Blautia; s__Blautia_sp._Marseille-P3387
17	1117	876	290	842	242	712	277	933	516	1147	505	408	41	314	13	479	4	64	90	375	81	68	440	k__Bacteria; p__Firmicutes; c__Clostridia; o__Clostridiales; f__Lachnospiraceae; g__[Eubacterium]_xylanophilum_group; s__uncultured_bacterium
18	470	531	622	155	258	277	443	463	327	1272	463	107	129	59	48	420	91	328	105	33	78	121	179	k__Bacteria; p__Bacteroidetes; c__Bacteroidia; o__Bacteroidales; f__Rikenellaceae; g__Alistipes
19	1	3	15	1	7	5	0	2	0	8	1	5	0	0	1	1	8	0	1	9	2	6	1	k__Bacteria; p__Firmicutes; c__Clostridia; o__Clostridiales; f__Ruminococcaceae; g__Ruminococcus_1
20	2	11	23	6	30	16	4	27	6	2	1	5	0	0	0	0	16	0	3	1	7	0	0	k__Bacteria; p__Firmicutes; c__Clostridia; o__Clostridiales; f__Ruminococcaceae; g__Ruminococcaceae_UCG-014
21	84	153	527	119	716	781	418	287	442	274	61	242	123	137	615	121	407	268	314	470	317	139	360	k__Bacteria; p__Firmicutes; c__Clostridia; o__Clostridiales; f__Lachnospiraceae
22	1003	1288	185	1138	1248	660	612	183	57	330	1295	642	913	2730	35	294	3	565	47	43	1	1017	314	k__Bacteria; p__Firmicutes; c__Clostridia; o__Clostridiales; f__Lachnospiraceae; g__Lachnospiraceae_NK4A136_group
23	1	0	0	0	5	1	0	0	4	1	0	0	0	0	0	0	0	0	0	1	0	0	0	k__Bacteria; p__Firmicutes; c__Clostridia; o__Clostridiales; f__Family_XIII; g__[Eubacterium]_nodatum_group; s__uncultured_bacterium
24	37	0	0	1	127	0	0	0	37	9	1	0	0	0	0	0	0	0	0	0	0	0	0	k__Bacteria; p__Actinobacteria; c__Actinobacteria; o__Corynebacteriales; f__Corynebacteriaceae; g__Corynebacterium_1; Ambiguous_taxa
25	342	514	164	32	938	1794	32	1300	78	794	508	804	1	116	0	45	3	9	29	1085	2	5	0	k__Bacteria; p__Firmicutes; c__Clostridia; o__Clostridiales; f__Ruminococcaceae; g__Ruminococcaceae_UCG-014
26	212	41	31	90	117	123	218	48	99	86	121	53	179	76	40	266	50	75	183	87	54	120	79	k__Bacteria; p__Firmicutes; c__Clostridia; o__Clostridiales; f__Lachnospiraceae; g__Lachnoclostridium; s__uncultured_bacterium
27	128	218	66	429	504	250	55	149	576	153	652	146	0	6	4	0	72	1	2	17	5	1	2	k__Bacteria; p__Firmicutes; c__Clostridia; o__Clostridiales; f__Lachnospiraceae; g__Lachnospiraceae_NK4A136_group
28	211	423	62	335	336	471	222	165	918	87	324	105	82	70	551	18	430	49	116	50	183	88	67	k__Bacteria; p__Firmicutes; c__Clostridia; o__Clostridiales; f__Ruminococcaceae; g__Intestinimonas; s__uncultured_bacterium
29	113	109	35	151	217	148	89	117	242	37	57	76	1	50	34	3	35	1	3	7	29	18	14	k__Bacteria; p__Firmicutes; c__Clostridia; o__Clostridiales; f__Ruminococcaceae
30	5	11	3	10	20	9	1	22	5	5	9	5	1	1	0	4	6	1	3	20	2	0	2	k__Bacteria; p__Firmicutes; c__Clostridia; o__Clostridiales
31	29	75	247	40	295	38	40	140	85	27	38	20	0	53	11	0	2101	1	6	221	253	2	1	k__Bacteria; p__Firmicutes; c__Clostridia; o__Clostridiales; f__Ruminococcaceae; g__Ruminococcaceae_UCG-014
32	0	0	0	37	132	0	9	0	0	0	111	78	0	0	0	0	0	0	0	0	1	0	0	k__Bacteria; p__Bacteroidetes; c__Bacteroidia; o__Bacteroidales; f__Muribaculaceae
33	133	279	336	43	299	24	985	43	8	168	277	147	259	3	24	14	161	230	68	15	10	11	10	k__Bacteria; p__Bacteroidetes; c__Bacteroidia; o__Bacteroidales; f__Bacteroidaceae; g__Bacteroides
34	24	25	13	8	89	67	27	18	18	7	8	28	9	24	268	6	184	28	38	13	40	13	11	k__Bacteria; p__Firmicutes; c__Clostridia; o__Clostridiales; f__Ruminococcaceae; g__Candidatus_Soleaferrea; Ambiguous_taxa
35	1692	521	270	1005	412	584	89	233	74	128	666	440	896	1468	17	220	358	173	78	129	118	84	403	k__Bacteria; p__Firmicutes; c__Clostridia; o__Clostridiales; f__Lachnospiraceae; g__Lachnospiraceae_NK4A136_group; s__uncultured_bacterium
36	11	27	11	2	58	3	2	7	1	6	14	3	0	7	40	8	57	19	6	28	21	13	15	k__Bacteria; p__Firmicutes; c__Clostridia; o__Clostridiales; f__Ruminococcaceae; g__Ruminococcaceae_UCG-014; s__uncultured_bacterium
37	120	28	134	415	64	74	418	101	299	117	2	165	986	324	51	1191	218	25	581	1595	829	244	335	k__Bacteria; p__Firmicutes; c__Clostridia; o__Clostridiales; f__Lachnospiraceae
38	6	0	3	4	38	14	1	6	2	0	10	3	0	6	1	0	4	0	0	0	0	5	1	k__Bacteria; p__Firmicutes; c__Clostridia; o__Clostridiales; f__Lachnospiraceae
39	6	5	16	44	28	15	25	7	15	7	12	17	4	6	1	0	1	2	22	3	19	1	8	k__Bacteria; p__Firmicutes; c__Clostridia; o__Clostridiales; f__Ruminococcaceae; g__Ruminiclostridium; s__uncultured_bacterium
40	90	125	134	153	331	207	109	1260	179	91	279	132	426	65	308	115	357	339	153	947	79	88	54	k__Bacteria; p__Bacteroidetes; c__Bacteroidia; o__Bacteroidales; f__Prevotellaceae; g__Prevotellaceae_UCG-001; s__uncultured_bacterium
41	92	29	92	31	210	28	11	383	73	0	61	17	233	46	566	288	126	71	1665	261	90	50	110	k__Bacteria; p__Bacteroidetes; c__Bacteroidia; o__Bacteroidales; f__Bacteroidaceae; g__Bacteroides; Ambiguous_taxa
42	0	0	1	0	9	2	4	0	2	6	5	0	0	1	1	0	0	2	1	0	0	1	0	k__Bacteria; p__Firmicutes; c__Clostridia; o__Clostridiales; f__Clostridiales_vadinBB60_group; Ambiguous_taxa; Ambiguous_taxa
43	1891	1095	1003	39	497	862	477	600	510	2907	1419	737	45	79	79	137	190	449	349	266	600	1168	228	k__Bacteria; p__Firmicutes; c__Erysipelotrichia; o__Erysipelotrichales; f__Erysipelotrichaceae; g__Turicibacter; s__uncultured_bacterium
44	13	48	52	209	101	35	2	91	0	20	61	53	0	97	8	5	54	0	65	36	176	0	77	k__Bacteria; p__Firmicutes; c__Clostridia; o__Clostridiales; f__Lachnospiraceae; g__Acetatifactor; s__uncultured_bacterium
45	738	486	420	289	517	673	159	294	259	158	134	352	286	378	129	197	276	204	156	554	315	294	192	k__Bacteria; p__Bacteroidetes; c__Bacteroidia; o__Bacteroidales; f__Tannerellaceae; g__Parabacteroides
46	361	540	710	260	305	3269	124	2341	4996	774	183	236	4220	2325	1803	5717	2379	3446	4312	3761	2986	3591	1551	k__Bacteria; p__Bacteroidetes; c__Bacteroidia; o__Bacteroidales; f__Bacteroidaceae; g__Bacteroides; Ambiguous_taxa
47	1	0	2	9	3	3	3	0	6	1	1	0	5	5	0	1	3	0	2	0	3	1	2	k__Bacteria; p__Firmicutes; c__Clostridia; o__Clostridiales; f__Lachnospiraceae; g__uncultured; s__uncultured_bacterium
48	7	28	35	20	14	19	50	20	38	47	10	7	0	22	1	0	0	0	0	0	0	0	80	k__Bacteria; p__Bacteroidetes; c__Bacteroidia; o__Bacteroidales; f__Bacteroidaceae; g__Bacteroides; s__uncultured_bacterium
49	653	781	412	2	812	1115	5	6	94	0	29	1230	0	408	569	28	1040	1	0	3	1	2	0	k__Bacteria; p__Firmicutes; c__Clostridia; o__Clostridiales; f__Ruminococcaceae; g__[Eubacterium]_coprostanoligenes_group
50	13	37	12	34	40	42	45	21	60	44	29	15	46	49	28	17	19	18	21	17	21	11	20	k__Bacteria; p__Firmicutes; c__Clostridia; o__Clostridiales; f__Lachnospiraceae
51	32	57	23	48	28	61	19	16	11	76	18	22	48	31	4	35	41	6	54	20	45	64	37	k__Bacteria; p__Firmicutes; c__Clostridia; o__Clostridiales; f__Lachnospiraceae; g__Tyzzerella; s__uncultured_bacterium
52	0	0	0	1	8	0	1	0	0	0	3	10	0	0	0	0	0	0	0	0	0	0	0	k__Bacteria; p__Bacteroidetes; c__Bacteroidia; o__Bacteroidales; f__Prevotellaceae; g__Prevotellaceae_NK3B31_group; s__uncultured_organism
53	159	84	96	39	198	87	34	126	90	237	126	45	173	63	79	54	68	283	113	85	95	92	85	k__Bacteria; p__Bacteroidetes; c__Bacteroidia; o__Flavobacteriales; f__Flavobacteriaceae; g__uncultured; s__gut_metagenome
54	3	9	9	3	22	8	53	8	20	22	8	6	10	8	50	7	9	55	13	7	18	3	13	k__Bacteria; p__Bacteroidetes; c__Bacteroidia; o__Bacteroidales; f__Bacteroidaceae; g__Bacteroides
55	17	44	22	6	75	19	67	18	40	7	8	16	17	19	109	9	30	65	16	13	20	15	22	k__Bacteria; p__Firmicutes; c__Erysipelotrichia; o__Erysipelotrichales; f__Erysipelotrichaceae; g__Holdemania; Ambiguous_taxa
56	167	178	1	389	97	76	496	67	147	48	877	2	0	46	8	0	0	1	645	6	32	0	7	k__Bacteria; p__Firmicutes; c__Clostridia; o__Clostridiales; f__Lachnospiraceae; g__Lachnospiraceae_NK4A136_group; s__uncultured_bacterium
57	0	9	29	12	11	18	1	0	0	17	28	12	0	39	11	3	3	2	17	14	62	7	22	k__Bacteria; p__Firmicutes; c__Clostridia; o__Clostridiales; f__Ruminococcaceae; g__Butyricicoccus
58	33	91	30	85	94	136	111	31	136	86	164	41	39	79	9	11	33	22	77	21	46	15	67	k__Bacteria; p__Firmicutes; c__Clostridia; o__Clostridiales; f__Ruminococcaceae; g__Ruminiclostridium; s__uncultured_bacterium
59	6	25	35	23	23	12	136	23	44	4	9	13	47	74	32	21	26	203	123	29	137	29	117	k__Bacteria; p__Proteobacteria; c__Gammaproteobacteria; o__Betaproteobacteriales; f__Burkholderiaceae; g__Parasutterella; Ambiguous_taxa
60	109	30	33	27	59	72	29	60	25	143	27	28	105	29	34	100	25	67	93	35	56	30	71	k__Bacteria; p__Actinobacteria; c__Coriobacteriia; o__Coriobacteriales; f__Eggerthellaceae; g__Adlercreutzia
61	2	16	4	3	5	6	6	1	3	12	0	1	38	50	20	13	7	14	75	3	5	59	18	k__Bacteria; p__Bacteroidetes; c__Bacteroidia; o__Bacteroidales; f__Muribaculaceae; g__uncultured_bacterium; s__uncultured_bacterium
62	29	81	29	31	44	108	374	45	27	30	3	50	35	112	771	26	30	436	110	51	18	41	464	k__Bacteria; p__Proteobacteria; c__Gammaproteobacteria; o__Enterobacteriales; f__Enterobacteriaceae; g__Escherichia-Shigella; Ambiguous_taxa
63	5	0	5	0	32	1	1	6	0	45	5	0	0	13	0	25	2	5	31	20	9	0	6	k__Bacteria; p__Firmicutes; c__Clostridia; o__Clostridiales; f__Lachnospiraceae; g__Lachnospiraceae_NK4B4_group; s__uncultured_bacterium
64	251	648	734	706	403	788	2807	853	1320	1277	426	560	0	1290	2	15	12	0	3	1	0	0	1666	k__Bacteria; p__Bacteroidetes; c__Bacteroidia; o__Bacteroidales; f__Bacteroidaceae; g__Bacteroides; s__uncultured_bacterium
65	24	79	23	25	268	126	212	52	107	31	10	92	149	124	523	185	347	353	569	166	259	416	199	k__Bacteria; p__Firmicutes; c__Erysipelotrichia; o__Erysipelotrichales; f__Erysipelotrichaceae; g__Erysipelatoclostridium; Ambiguous_taxa
66	1	1	5	0	15	8	4	8	1	1	17	4	6	0	0	0	7	0	0	30	11	7	0	k__Bacteria; p__Tenericutes; c__Mollicutes; o__Mollicutes_RF39
67	156	79	5	4	105	113	4	104	0	46	12	21	13	82	23	3	224	2	3	40	9	44	33	k__Bacteria; p__Firmicutes; c__Clostridia; o__Clostridiales; f__Lachnospiraceae
68	7	10	9	4	19	17	6	11	4	21	19	3	28	2	25	9	2	5	15	0	7	14	9	k__Bacteria; p__Proteobacteria; c__Deltaproteobacteria; o__Desulfovibrionales; f__Desulfovibrionaceae; g__Bilophila; Ambiguous_taxa
69	197	187	151	49	181	101	163	159	164	311	146	118	337	117	117	226	87	829	260	166	60	119	270	k__Bacteria; p__Bacteroidetes; c__Bacteroidia; o__Bacteroidales; f__Rikenellaceae; g__Alistipes
70	429	518	99	96	381	120	351	95	117	812	355	86	164	48	176	120	111	326	135	54	74	255	182	k__Bacteria; p__Bacteroidetes; c__Bacteroidia; o__Bacteroidales; f__Tannerellaceae; g__Parabacteroides; Ambiguous_taxa
71	353	73	122	397	218	85	18	77	32	288	311	238	3	34	5	392	32	0	19	239	50	3	20	k__Bacteria; p__Firmicutes; c__Clostridia; o__Clostridiales; f__Ruminococcaceae; g__Ruminococcus_1; Ambiguous_taxa
72	111	3	88	339	7	58	59	1	31	12	86	2	207	58	10	89	21	13	136	148	89	20	44	k__Bacteria; p__Firmicutes; c__Clostridia; o__Clostridiales; f__Lachnospiraceae; g__A2; s__uncultured_bacterium
73	0	0	0	0	22	0	0	0	19	1	0	0	0	5	22	0	11	2	2	1	5	0	0	k__Bacteria; p__Firmicutes; c__Clostridia; o__Clostridiales; f__Ruminococcaceae; g__Ruminococcaceae_UCG-014
74	73	12	5	7	36	2	5	5	6	6	17	0	11	16	2	14	3	2	11	0	4	2	4	k__Bacteria; p__Firmicutes; c__Clostridia; o__Clostridiales; f__Ruminococcaceae; g__Ruminococcaceae_UCG-005; Ambiguous_taxa
75	105	75	162	67	169	68	98	118	121	212	97	78	334	28	50	314	121	225	182	116	54	96	125	k__Bacteria; p__Bacteroidetes; c__Bacteroidia; o__Bacteroidales; f__Bacteroidaceae; g__Bacteroides
76	44	120	111	89	131	57	1017	157	355	103	41	23	581	78	1116	35	107	2387	414	71	290	208	297	k__Bacteria; p__Bacteroidetes; c__Bacteroidia; o__Bacteroidales; f__Bacteroidaceae; g__Bacteroides; s__uncultured_bacterium
77	50	40	39	206	37	53	213	44	47	23	236	278	14	0	0	1	26	3	69	47	69	0	0	k__Bacteria; p__Firmicutes; c__Clostridia; o__Clostridiales; f__Lachnospiraceae
78	32	5	139	11	20	38	152	99	14	18	98	56	1657	300	30	1518	7	23	136	56	1	34	336	k__Bacteria; p__Firmicutes; c__Clostridia; o__Clostridiales; f__Lachnospiraceae; g__Roseburia; s__uncultured_bacterium
79	0	1	0	0	4	1	0	0	0	0	0	2	0	1	3	0	0	2	0	0	1	2	0	k__Bacteria; p__Firmicutes; c__Clostridia; o__Clostridiales; f__Lachnospiraceae; g__Lachnoclostridium; Ambiguous_taxa
80	324	1623	253	168	479	698	491	812	1205	193	395	433	295	1549	155	95	902	454	98	299	873	178	533	k__Bacteria; p__Firmicutes; c__Clostridia; o__Clostridiales; f__Lachnospiraceae; g__Lachnospiraceae_NK4A136_group
81	39	146	172	156	219	173	117	1771	14	6	25	231	89	481	261	101	2055	2	76	156	1063	97	708	k__Bacteria; p__Firmicutes; c__Clostridia; o__Clostridiales; f__Ruminococcaceae; g__Ruminococcaceae_UCG-014
82	55	359	785	241	891	476	221	870	547	218	56	454	0	1	83	1	616	0	101	348	337	1	5	k__Bacteria; p__Firmicutes; c__Clostridia; o__Clostridiales; f__Ruminococcaceae; g__Ruminococcaceae_UCG-014
83	6	11	8	52	34	42	5	33	16	3	3	2	296	35	65	234	80	2	42	98	102	43	56	k__Bacteria; p__Firmicutes; c__Clostridia; o__Clostridiales; f__Lachnospiraceae; g__Lachnospiraceae_NK4A136_group
84	83	228	131	49	253	186	109	392	47	62	90	171	380	229	1068	230	1285	135	327	321	243	236	314	k__Bacteria; p__Firmicutes; c__Clostridia; o__Clostridiales; f__Ruminococcaceae; g__Ruminococcaceae_UCG-014
85	92	96	32	55	169	88	7	59	118	131	85	67	951	30	147	341	138	368	199	419	463	357	61	k__Bacteria; p__Bacteroidetes; c__Bacteroidia; o__Bacteroidales; f__Bacteroidaceae; g__Bacteroides; s__Bacteroides_sp._Marseille-P3166
86	28	138	507	262	104	172	144	587	461	481	152	12	646	0	1428	683	779	407	497	1533	914	916	708	k__Bacteria; p__Firmicutes; c__Clostridia; o__Clostridiales; f__Ruminococcaceae; g__[Eubacterium]_coprostanoligenes_group
87	563	17	175	675	164	252	31	1	40	125	525	1	138	41	2	0	20	1	157	53	18	8	1	k__Bacteria; p__Firmicutes; c__Clostridia; o__Clostridiales; f__Lachnospiraceae; g__Lachnospiraceae_NK4A136_group; s__uncultured_bacterium
88	3	4	6	2	24	20	29	8	290	14	1	2	8	11	626	4	8	10	20	5	40	8	10	k__Bacteria; p__Firmicutes; c__Clostridia; o__Clostridiales; f__Lachnospiraceae; g__Blautia; Ambiguous_taxa
89	15	15	8	35	14	8	12	23	3	7	27	13	110	35	6	83	12	8	17	27	40	7	20	k__Bacteria; p__Firmicutes; c__Clostridia; o__Clostridiales; f__Lachnospiraceae
90	39	61	90	20	55	52	104	34	40	60	160	31	23	38	34	44	31	45	131	33	103	104	82	k__Bacteria; p__Firmicutes; c__Clostridia; o__Clostridiales; f__Ruminococcaceae
91	326	285	1021	219	426	363	2061	511	227	532	206	420	977	142	558	572	658	2307	1446	427	1425	911	1400	k__Bacteria; p__Bacteroidetes; c__Bacteroidia; o__Bacteroidales; f__Prevotellaceae; g__Prevotellaceae_NK3B31_group; s__uncultured_organism
92	749	159	70	262	69	183	235	183	234	211	329	102	615	284	112	880	135	277	321	482	321	182	249	k__Bacteria; p__Proteobacteria; c__Deltaproteobacteria; o__Desulfovibrionales; f__Desulfovibrionaceae; g__Desulfovibrio
93	12	12	7	9	101	9	50	9	38	5	12	5	3	6	25	1	38	16	6	5	4	20	9	k__Bacteria; p__Firmicutes; c__Clostridia; o__Clostridiales; f__Ruminococcaceae; g__UBA1819; s__uncultured_organism
94	30	0	0	0	53	0	0	0	0	3	0	0	0	0	0	0	0	0	0	0	0	0	0	k__Bacteria; p__Firmicutes; c__Bacilli; o__Lactobacillales; f__Aerococcaceae; g__Facklamia
95	37	3	59	7	26	56	330	3	9	19	1	43	0	0	1	3	1	53	14	0	9	0	0	k__Bacteria; p__Firmicutes; c__Erysipelotrichia; o__Erysipelotrichales; f__Erysipelotrichaceae; g__uncultured; s__uncultured_bacterium
96	5	27	46	19	69	32	23	72	34	21	5	25	0	0	5	0	30	0	18	9	9	0	0	k__Bacteria; p__Firmicutes; c__Clostridia; o__Clostridiales; f__Ruminococcaceae; g__Ruminococcaceae_UCG-014
97	3	1	3	21	38	12	16	29	20	0	5	4	5	13	12	2	4	77	68	5	6	1	38	k__Bacteria; p__Proteobacteria; c__Alphaproteobacteria; o__Rhodospirillales; f__uncultured
98	55	26	158	58	50	154	31	2043	656	1	1	35	604	1594	1932	1966	1075	2566	2894	609	2206	4445	4222	k__Bacteria; p__Bacteroidetes; c__Bacteroidia; o__Bacteroidales; f__Bacteroidaceae; g__Bacteroides
99	0	0	0	9	22	0	6	0	0	0	22	24	0	0	0	0	0	0	0	0	0	0	0	k__Bacteria; p__Bacteroidetes; c__Bacteroidia; o__Bacteroidales; f__Muribaculaceae; g__uncultured_bacterium; s__uncultured_bacterium
100	83	432	62	181	217	284	194	101	254	114	308	147	40	42	88	78	215	187	109	73	252	180	140	k__Bacteria; p__Firmicutes; c__Clostridia; o__Clostridiales; f__Ruminococcaceae; g__Oscillibacter; s__uncultured_bacterium
101	8	8	3	2	13	3	4	1	0	2	0	29	1	0	1	0	1	0	0	0	0	0	0	k__Bacteria; p__Firmicutes; c__Bacilli; o__Bacillales; f__Staphylococcaceae; g__Staphylococcus; Ambiguous_taxa
102	70	109	31	170	85	194	73	177	162	16	117	196	50	65	30	113	69	77	126	40	93	473	34	k__Bacteria; p__Firmicutes; c__Clostridia; o__Clostridiales; f__Ruminococcaceae
103	9	0	33	8	19	5	5	46	0	17	0	57	1	36	44	5	32	7	6	26	22	65	59	k__Bacteria; p__Firmicutes; c__Clostridia; o__Clostridiales; f__Ruminococcaceae; g__Ruminococcaceae_UCG-014
104	1	11	7	8	31	2	7	8	6	7	10	12	22	10	1	1	5	28	5	10	3	16	21	k__Bacteria; p__Bacteroidetes; c__Bacteroidia; o__Bacteroidales; f__Bacteroidaceae; g__Bacteroides; s__uncultured_bacterium
105	101	45	13	36	24	67	56	38	33	19	29	18	170	53	12	235	80	25	68	86	117	30	34	k__Bacteria; p__Firmicutes; c__Clostridia; o__Clostridiales; f__Lachnospiraceae
106	115	1	17	32	61	73	2	102	48	39	63	55	1	125	60	59	19	1	37	95	79	19	36	k__Bacteria; p__Firmicutes; c__Clostridia; o__Clostridiales; f__Lachnospiraceae
107	402	156	1228	357	100	304	728	463	138	149	96	342	585	222	1935	416	373	1726	644	733	1437	1080	4752	k__Bacteria; p__Firmicutes; c__Bacilli; o__Lactobacillales; f__Lactobacillaceae; g__Lactobacillus; s__Lactobacillus_murinus
108	0	0	0	5	39	0	0	0	0	0	16	28	0	0	0	0	0	0	0	0	0	0	0	k__Bacteria; p__Bacteroidetes; c__Bacteroidia; o__Bacteroidales; f__Tannerellaceae; g__Parabacteroides
109	28	5	6	158	7	13	4	35	57	2	12	3	1	32	7	3	2	0	10	53	75	35	6	k__Bacteria; p__Firmicutes; c__Clostridia; o__Clostridiales; f__Lachnospiraceae
110	0	0	0	4	38	0	0	0	0	0	7	24	0	0	0	0	0	0	0	0	0	1	0	k__Bacteria; p__Bacteroidetes; c__Bacteroidia; o__Bacteroidales; f__Muribaculaceae
111	0	0	1	0	1	0	0	0	0	0	0	1	2	0	1	1	1	0	2	0	2	1	1	k__Bacteria; p__Actinobacteria; c__Coriobacteriia; o__Coriobacteriales; f__Coriobacteriales_Incertae_Sedis; g__uncultured; s__uncultured_bacterium
112	0	2	16	0	19	3	0	0	40	1	0	14	1	44	9	23	3	0	1	0	25	0	0	k__Bacteria; p__Firmicutes; c__Clostridia; o__Clostridiales; f__Lachnospiraceae; g__Lachnospiraceae_UCG-001; s__uncultured_bacterium
113	8	0	1	0	3	0	0	8	0	1	4	3	0	1	1	0	5	0	0	1	0	2	0	k__Bacteria; p__Firmicutes; c__Clostridia; o__Clostridiales; f__Ruminococcaceae; g__UBA1819; s__uncultured_bacterium
114	69	127	45	18	61	48	19	55	124	150	170	59	35	10	16	6	70	25	33	15	30	22	14	k__Bacteria; p__Firmicutes; c__Clostridia; o__Clostridiales; f__Ruminococcaceae; g__Ruminococcaceae_UCG-010
115	467	496	390	335	294	635	249	770	839	376	102	166	961	275	467	118	268	148	96	793	204	167	29	k__Bacteria; p__Bacteroidetes; c__Bacteroidia; o__Bacteroidales; f__Bacteroidaceae; g__Bacteroides; s__human_gut_metagenome
116	16	17	4	2	32	8	3	17	12	13	22	2	25	59	51	0	10	0	0	5	99	2	18	k__Bacteria; p__Proteobacteria; c__Alphaproteobacteria; o__Rhodospirillales; f__uncultured; g__Azospirillum_sp._47_25; s__Azospirillum_sp._47_25
117	0	0	0	7	30	0	0	0	0	0	17	18	0	0	0	0	0	0	1	0	0	0	0	k__Bacteria; p__Bacteroidetes; c__Bacteroidia; o__Bacteroidales; f__Muribaculaceae; g__uncultured_bacterium; s__uncultured_bacterium
118	286	408	413	146	363	207	448	292	91	720	339	191	862	117	349	610	192	1252	675	196	219	341	633	k__Bacteria; p__Bacteroidetes; c__Bacteroidia; o__Bacteroidales; f__Bacteroidaceae; g__Bacteroides
119	0	0	0	0	31	0	0	0	0	0	10	10	0	0	0	0	0	0	0	0	0	0	0	k__Bacteria
120	31	25	24	16	79	83	17	128	456	1	0	38	2	128	537	48	0	0	0	13	155	0	3	k__Bacteria; p__Firmicutes; c__Clostridia; o__Clostridiales; f__Ruminococcaceae; g__Negativibacillus; s__uncultured_bacterium
121	42	36	7	65	97	40	33	22	27	12	39	59	49	15	47	16	28	106	35	24	34	19	23	k__Bacteria; p__Firmicutes; c__Clostridia; o__Clostridiales; f__Lachnospiraceae; g__GCA-900066575; s__uncultured_bacterium
122	8	25	66	25	26	21	25	14	12	43	35	11	31	4	14	34	4	53	88	29	80	38	31	k__Bacteria; p__Firmicutes; c__Clostridia; o__Clostridiales; f__Ruminococcaceae; g__Ruminiclostridium_9; s__uncultured_bacterium
123	4	8	1	6	61	1	2	1	0	1	14	43	9	13	2	3	2	5	6	1	4	5	2	k__Bacteria; p__Bacteroidetes; c__Bacteroidia; o__Bacteroidales; f__Tannerellaceae; g__Parabacteroides; Ambiguous_taxa
124	2	5	3	1	13	1	12	2	0	5	17	11	12	0	4	3	2	31	12	3	1	4	12	k__Bacteria; p__Bacteroidetes; c__Bacteroidia; o__Bacteroidales; f__Bacteroidaceae; g__Bacteroides; s__Bacteroides_thetaiotaomicron
125	192	155	102	64	169	511	60	84	237	53	51	112	247	139	157	564	282	932	101	304	299	394	579	k__Bacteria; p__Bacteroidetes; c__Bacteroidia; o__Bacteroidales; f__Tannerellaceae; g__Parabacteroides
126	27	87	21	22	12	27	7	72	67	7	33	2	21	10	4	9	1	11	20	12	8	5	5	k__Bacteria; p__Firmicutes; c__Clostridia; o__Clostridiales; f__Lachnospiraceae
127	61	104	179	287	132	6	6	9	2	1	3	148	0	20	0	1	0	0	18	12	14	0	21	k__Bacteria; p__Firmicutes; c__Clostridia; o__Clostridiales; f__Lachnospiraceae; g__Lachnospiraceae_NK4A136_group; s__uncultured_bacterium
128	49	24	53	14	118	23	20	54	11	61	12	23	41	49	132	88	59	105	86	81	227	59	115	k__Bacteria; p__Firmicutes; c__Clostridia; o__Clostridiales; f__Ruminococcaceae; g__Ruminococcaceae_UCG-014
129	51	37	44	2	52	105	6	9	5	44	11	64	3	17	28	11	52	11	5	4	8	2	5	k__Bacteria; p__Firmicutes; c__Clostridia; o__Clostridiales; f__Ruminococcaceae; g__[Eubacterium]_coprostanoligenes_group; s__unidentified
130	1	2	0	0	2	0	0	0	0	0	1	0	0	0	0	0	0	0	0	0	0	0	0	k__Bacteria; p__Firmicutes; c__Clostridia; o__Clostridiales; f__Ruminococcaceae; g__Ruminococcus_1; s__metagenome
131	15	54	13	68	39	34	40	29	47	18	59	22	15	48	22	5	16	8	108	23	91	22	28	k__Bacteria; p__Firmicutes; c__Clostridia; o__Clostridiales; f__Lachnospiraceae; g__Acetatifactor
132	8	3	6	3	26	6	7	6	2	10	7	10	0	3	0	0	62	13	0	1	3	85	4	k__Bacteria; p__Firmicutes; c__Clostridia; o__Clostridiales; f__Ruminococcaceae; g__Ruminococcaceae_UCG-014; s__uncultured_bacterium
133	1	0	1	3	4	2	2	2	0	0	2	22	1	0	0	0	0	0	6	1	1	0	14	k__Bacteria; p__Firmicutes; c__Clostridia; o__Clostridiales; f__Ruminococcaceae; g__Ruminococcaceae_UCG-014
134	7	8	5	3	5	5	3	3	9	35	9	1	21	3	22	14	9	23	12	1	9	11	12	k__Bacteria; p__Bacteroidetes; c__Bacteroidia; o__Bacteroidales; f__Rikenellaceae; g__Alistipes; Ambiguous_taxa
135	137	21	8	34	16	29	6	30	77	24	10	10	8	6	1	7	2	3	4	2	2	1	3	k__Bacteria; p__Firmicutes; c__Clostridia; o__Clostridiales; f__Lachnospiraceae
136	0	1	0	3	13	0	0	0	0	0	4	8	0	0	0	0	0	0	0	0	0	0	0	k__Bacteria; p__Bacteroidetes; c__Bacteroidia; o__Bacteroidales
137	82	145	106	28	655	192	1	243	6	108	77	38	0	115	673	107	15	1	0	311	173	0	80	k__Bacteria; p__Firmicutes; c__Clostridia; o__Clostridiales; f__Ruminococcaceae; g__Ruminococcaceae_UCG-014
138	25	23	9	37	28	19	9	19	12	19	52	15	6	16	2	2	8	2	10	4	17	5	5	k__Bacteria; p__Firmicutes; c__Clostridia; o__Clostridiales; f__Ruminococcaceae; g__uncultured; s__unidentified
139	0	4	1	2	3	0	48	1	5	0	0	0	1	1	144	0	1	8	11	3	22	4	2	k__Bacteria; p__Firmicutes; c__Erysipelotrichia; o__Erysipelotrichales; f__Erysipelotrichaceae; g__Erysipelatoclostridium
140	11	8	6	4	17	13	3	11	7	9	8	22	2	5	17	1	6	8	9	3	4	4	7	k__Bacteria; p__Firmicutes; c__Clostridia; o__Clostridiales; f__Ruminococcaceae; g__Ruminococcaceae_UCG-010; s__uncultured_bacterium
141	4	4	2	13	8	9	10	7	7	18	29	7	7	7	1	11	8	2	6	6	5	16	6	k__Bacteria; p__Firmicutes; c__Clostridia; o__Clostridiales; f__Lachnospiraceae
142	50	70	7	41	48	63	58	41	16	25	11	35	44	7	2	12	40	17	1	19	23	5	15	k__Bacteria; p__Firmicutes; c__Clostridia; o__Clostridiales; f__Lachnospiraceae; g__Blautia; s__Lachnospiraceae_bacterium_615
143	0	1	0	1	1	0	0	0	0	1	0	3	0	0	0	0	0	1	0	0	0	0	1	k__Bacteria; p__Tenericutes; c__Mollicutes; o__Mollicutes_RF39; Ambiguous_taxa; Ambiguous_taxa; Ambiguous_taxa
144	8	13	9	6	24	29	5	26	47	0	1	8	3	2	103	0	3	3	0	0	7	1	1	k__Bacteria; p__Firmicutes; c__Clostridia; o__Clostridiales; f__Ruminococcaceae
145	14	17	186	7	144	34	22	55	3	54	58	34	15	7	61	33	13	30	78	195	32	59	61	k__Bacteria; p__Firmicutes; c__Clostridia; o__Clostridiales; f__Lachnospiraceae; g__[Eubacterium]_ventriosum_group; s__uncultured_bacterium
146	156	15	19	58	31	33	61	17	40	57	42	41	118	28	44	76	21	42	16	11	25	3	5	k__Bacteria; p__Firmicutes; c__Clostridia; o__Clostridiales; f__Ruminococcaceae; g__Ruminiclostridium_5; s__uncultured_bacterium
147	33	11	9	6	10	26	7	3	16	34	10	6	10	3	18	12	9	12	14	4	6	7	11	k__Bacteria; p__Actinobacteria; c__Coriobacteriia; o__Coriobacteriales; f__Eggerthellaceae; g__Enterorhabdus
148	12	21	10	7	22	13	9	9	13	9	7	18	10	6	27	6	20	17	36	14	21	14	18	k__Bacteria; p__Firmicutes; c__Clostridia; o__Clostridiales; f__Family_XIII; g__Family_XIII_AD3011_group; Ambiguous_taxa
149	570	522	1177	10	11	287	1567	506	270	2750	85	142	757	646	900	1774	762	1108	324	2154	1021	2023	711	k__Bacteria; p__Firmicutes; c__Bacilli; o__Lactobacillales; f__Lactobacillaceae; g__Lactobacillus; s__Lactobacillus_gasseri
150	6	37	6	6	25	30	16	14	38	42	22	36	0	1	7	0	5	4	4	2	8	2	4	k__Bacteria; p__Firmicutes; c__Clostridia; o__Clostridiales; f__Ruminococcaceae; g__[Eubacterium]_coprostanoligenes_group
151	0	2	5	2	5	1	4	3	2	2	2	5	3	1	1	4	2	2	3	1	4	0	0	k__Bacteria; p__Firmicutes; c__Clostridia; o__Clostridiales; f__Ruminococcaceae
152	0	0	0	0	7	0	0	0	0	0	5	1	0	0	0	0	0	0	0	0	0	0	0	k__Bacteria; p__Firmicutes; c__Clostridia; o__Clostridiales; f__Ruminococcaceae; g__Ruminococcaceae_UCG-014
153	3	8	8	0	17	10	14	3	6	2	0	2	4	0	20	0	6	8	11	2	7	13	8	k__Bacteria; p__Firmicutes; c__Clostridia; o__Clostridiales; f__Ruminococcaceae; g__GCA-900066225
154	0	11	6	15	12	9	11	8	14	4	10	7	1	2	0	0	8	0	1	4	2	0	2	k__Bacteria; p__Firmicutes; c__Clostridia; o__Clostridiales; f__Lachnospiraceae
155	4	9	3	0	13	8	3	2	3	11	3	7	2	2	8	0	5	2	12	0	6	8	2	k__Bacteria; p__Firmicutes; c__Clostridia; o__Clostridiales; f__Family_XIII; g__Family_XIII_AD3011_group
156	12	12	20	23	59	12	5	3	2	1	17	13	2	9	0	3	9	32	37	2	3	7	54	k__Bacteria; p__Firmicutes; c__Clostridia; o__Clostridiales; f__Clostridiales_vadinBB60_group
157	7	25	48	54	25	0	0	1	0	0	0	67	0	4	0	0	0	0	3	4	2	0	4	k__Bacteria; p__Firmicutes; c__Clostridia; o__Clostridiales; f__Lachnospiraceae; g__Lachnospiraceae_NK4A136_group
158	54	25	9	156	31	36	13	17	3	20	28	13	32	4	2	5	3	4	20	5	19	1	14	k__Bacteria; p__Firmicutes; c__Clostridia; o__Clostridiales
159	2	0	9	2	4	2	5	1	0	11	5	0	3	0	0	0	0	0	0	0	2	0	2	k__Bacteria; p__Firmicutes; c__Clostridia; o__Clostridiales; f__Clostridiales_vadinBB60_group; g__uncultured_bacterium; s__uncultured_bacterium
160	1	5	22	0	86	35	640	120	166	171	115	57	1	47	1	59	1	0	1	56	15	0	7	k__Bacteria; p__Bacteroidetes; c__Bacteroidia; o__Bacteroidales; f__Bacteroidaceae; g__Bacteroides; s__uncultured_bacterium
161	15	10	16	0	3	2	2	6	4	24	8	5	0	0	0	1	1	0	2	0	0	1	0	k__Bacteria; p__Firmicutes
162	0	1	7	0	9	14	0	3	0	5	0	2	0	0	0	0	3	0	1	4	0	0	0	k__Bacteria; p__Firmicutes; c__Clostridia; o__Clostridiales; f__Ruminococcaceae
163	125	22	37	2	29	73	47	39	21	174	104	32	0	22	3	78	438	149	0	35	135	20	1	k__Bacteria; p__Firmicutes; c__Clostridia; o__Clostridiales; f__Ruminococcaceae; g__Ruminococcaceae_UCG-014
164	43	45	81	14	97	86	0	50	0	54	27	50	1	8	3	38	23	5	12	23	13	26	3	k__Bacteria; p__Firmicutes; c__Clostridia; o__Clostridiales; f__Ruminococcaceae; g__Ruminococcus_1; s__uncultured_bacterium
165	14	52	3	3	29	30	0	16	153	26	14	21	0	2	27	2	41	3	12	2	20	7	1	k__Bacteria; p__Firmicutes; c__Clostridia; o__Clostridiales; f__Ruminococcaceae; g__Ruminiclostridium_1
166	8	23	6	38	31	24	7	26	18	14	52	16	9	11	4	0	16	4	20	4	14	21	5	k__Bacteria; p__Firmicutes; c__Clostridia; o__Clostridiales; f__Lachnospiraceae; g__uncultured; s__uncultured_bacterium
167	49	81	126	24	55	29	37	42	32	57	81	50	578	146	94	208	63	970	304	65	486	148	78	k__Bacteria; p__Bacteroidetes; c__Bacteroidia; o__Bacteroidales; f__Prevotellaceae; g__Prevotellaceae_UCG-001; s__uncultured_bacterium
168	0	0	0	8	17	0	7	0	0	0	25	19	0	0	0	0	0	0	0	0	0	0	0	k__Bacteria; p__Bacteroidetes; c__Bacteroidia; o__Bacteroidales; f__Bacteroidaceae; g__Bacteroides
169	306	154	179	101	164	162	735	162	201	283	250	80	504	115	468	206	144	457	219	90	203	157	244	k__Bacteria; p__Bacteroidetes; c__Bacteroidia; o__Bacteroidales; f__Tannerellaceae; g__Parabacteroides
170	1	4	5	0	5	8	3	2	4	4	3	3	1	1	5	0	1	9	2	2	3	0	2	k__Bacteria; p__Firmicutes; c__Clostridia; o__Clostridiales; f__Ruminococcaceae; g__Ruminococcaceae_UCG-005
171	27	9	15	8	10	30	12	8	13	21	25	11	45	2	3	16	7	7	19	26	11	6	16	k__Bacteria; p__Firmicutes; c__Clostridia; o__Clostridiales; f__Lachnospiraceae
172	4	1	2	12	66	10	13	6	0	5	18	198	0	5	1	6	1	0	31	3	6	2	36	k__Bacteria; p__Firmicutes; c__Clostridia; o__Clostridiales; f__Ruminococcaceae; g__Ruminococcaceae_UCG-014
173	6	6	17	0	14	12	1	17	5	17	4	7	1	0	2	0	12	2	2	5	2	0	0	k__Bacteria; p__Firmicutes; c__Clostridia; o__Clostridiales
174	0	0	0	0	2	0	0	0	1	0	0	0	0	0	0	3	0	0	0	2	0	0	1	k__Bacteria; p__Firmicutes; c__Clostridia; o__Clostridiales; f__Lachnospiraceae
175	1	1	5	1	3	2	26	7	3	5	0	0	0	1	0	0	0	0	0	0	0	0	9	k__Bacteria; p__Bacteroidetes; c__Bacteroidia; o__Bacteroidales; f__Bacteroidaceae; g__Bacteroides; s__uncultured_bacterium
176	0	0	0	0	1	0	0	0	0	0	0	0	0	0	2	0	0	0	0	0	0	1	0	k__Bacteria; p__Cyanobacteria; c__Oxyphotobacteria; o__Synechococcales; f__Cyanobiaceae; g__Cyanobium_PCC-6307; s__uncultured_cyanobacterium
177	0	0	4	0	12	9	1	8	2	4	0	1	0	0	4	1	5	1	0	1	3	0	0	k__Bacteria; p__Firmicutes; c__Clostridia; o__Clostridiales
178	3	4	2	5	6	9	14	2	1	6	15	1	5	1	1	11	1	0	10	4	4	0	3	k__Bacteria; p__Firmicutes; c__Clostridia; o__Clostridiales; f__Ruminococcaceae
179	0	2	1	2	16	0	0	0	0	0	6	4	4	0	1	0	1	2	1	1	0	0	0	k__Bacteria; p__Bacteroidetes; c__Bacteroidia; o__Bacteroidales; f__Prevotellaceae
180	3	7	23	1	21	20	0	18	0	1	0	6	0	1	1	8	6	0	1	11	5	4	2	k__Bacteria; p__Firmicutes; c__Clostridia; o__Clostridiales; f__Ruminococcaceae; g__Ruminococcus_1
181	18	29	21	0	25	21	14	14	48	33	8	31	0	0	0	0	0	1	0	0	0	0	0	k__Bacteria; p__Firmicutes; c__Clostridia; o__Clostridiales; f__Family_XIII; g__Family_XIII_AD3011_group; s__uncultured_bacterium
182	0	0	0	7	42	0	0	0	0	0	16	14	0	0	0	0	0	0	0	0	0	0	0	k__Bacteria; p__Bacteroidetes; c__Bacteroidia; o__Bacteroidales; f__Bacteroidaceae; g__Bacteroides
183	9	7	25	3	10	16	106	26	11	22	2	5	39	5	10	19	16	90	57	7	42	37	97	k__Bacteria; p__Bacteroidetes; c__Bacteroidia; o__Bacteroidales; f__Prevotellaceae; g__Prevotellaceae_NK3B31_group; s__uncultured_organism
184	1	4	2	6	11	8	17	3	7	4	9	3	1	3	4	0	0	11	9	2	2	3	2	k__Bacteria; p__Firmicutes; c__Clostridia; o__Clostridiales; f__Ruminococcaceae
185	10	7	5	4	9	23	1	9	25	0	0	1	2	2	61	0	4	0	1	3	18	1	1	k__Bacteria; p__Firmicutes; c__Clostridia; o__Clostridiales; f__Ruminococcaceae; g__GCA-900066225; s__uncultured_bacterium
186	0	0	0	0	12	0	0	0	0	0	3	5	0	0	0	0	0	0	0	0	0	0	0	k__Bacteria; p__Bacteroidetes; c__Bacteroidia; o__Bacteroidales; f__Muribaculaceae
187	2	5	7	3	12	4	8	9	6	0	7	9	12	7	32	6	62	11	16	8	24	16	9	k__Bacteria; p__Firmicutes; c__Clostridia; o__Clostridiales; f__Christensenellaceae; g__uncultured; s__uncultured_bacterium
188	3	7	4	0	3	0	1	1	5	4	4	4	3	0	6	2	2	8	3	4	1	3	0	k__Bacteria; p__Bacteroidetes; c__Bacteroidia; o__Bacteroidales; f__Rikenellaceae; g__Alistipes
189	370	94	84	265	27	6	1	80	97	57	194	8	77	15	1	45	19	6	2	161	208	71	2	k__Bacteria; p__Firmicutes; c__Clostridia; o__Clostridiales; f__Lachnospiraceae; g__Lachnospiraceae_NK4A136_group
190	12	14	8	2	25	29	0	14	39	49	3	38	0	1	30	7	7	25	3	1	14	17	3	k__Bacteria; p__Firmicutes; c__Clostridia; o__Clostridiales; f__Ruminococcaceae; g__GCA-900066225
191	26	22	25	38	19	14	10	14	9	19	51	7	34	3	0	16	5	0	20	11	10	2	10	k__Bacteria; p__Firmicutes; c__Clostridia; o__Clostridiales; f__Lachnospiraceae
192	1	10	6	5	8	11	4	73	11	1	3	1	28	6	6	10	8	15	6	37	3	2	3	k__Bacteria; p__Bacteroidetes; c__Bacteroidia; o__Bacteroidales
193	0	0	0	0	1	1	0	0	1	0	0	0	0	0	0	0	0	0	0	1	0	0	0	k__Bacteria; p__Proteobacteria; c__Gammaproteobacteria; o__Pseudomonadales; f__Moraxellaceae; g__Acinetobacter; s__Acinetobacter_calcoaceticus
194	3	7	3	8	2	9	19	3	21	3	5	5	5	3	0	3	1	2	10	0	8	7	3	k__Bacteria; p__Firmicutes; c__Clostridia; o__Clostridiales; f__Ruminococcaceae; g__Oscillibacter; s__uncultured_bacterium
195	0	2	1	0	3	3	7	1	8	2	1	1	1	0	12	2	0	4	2	1	3	1	0	k__Bacteria; p__Firmicutes; c__Clostridia; o__Clostridiales; f__Ruminococcaceae; g__Ruminiclostridium_9; s__uncultured_organism
196	19	31	10	30	17	21	11	7	24	10	27	8	21	1	8	2	24	6	20	8	25	22	21	k__Bacteria; p__Firmicutes; c__Clostridia; o__Clostridiales; f__Ruminococcaceae
197	2	3	13	0	5	10	0	2	1	4	3	2	0	0	0	0	0	0	0	3	0	8	0	k__Bacteria; p__Firmicutes; c__Clostridia; o__Clostridiales; f__Peptostreptococcaceae
198	0	40	2	1	29	46	3	0	5	24	72	6	0	0	0	0	0	0	0	0	1	0	0	k__Bacteria; p__Firmicutes; c__Clostridia; o__Clostridiales; f__Lachnospiraceae; g__Lachnospiraceae_NK4A136_group
199	1	11	154	8	48	36	46	71	7	79	61	22	43	37	64	19	26	103	159	135	85	91	199	k__Bacteria; p__Firmicutes; c__Clostridia; o__Clostridiales; f__Peptococcaceae; g__uncultured; s__uncultured_bacterium
200	1	2	3	0	4	4	0	6	0	1	1	1	3	0	1	0	1	0	1	2	0	1	1	k__Bacteria; p__Firmicutes; c__Clostridia; o__Clostridiales; f__Lachnospiraceae
201	0	3	7	2	3	3	3	2	0	0	12	2	0	1	0	0	0	0	0	3	3	0	2	k__Bacteria; p__Firmicutes; c__Clostridia; o__Clostridiales; f__Lachnospiraceae
202	13	14	6	28	17	42	48	3	13	6	29	17	124	41	16	50	47	18	92	9	31	11	20	k__Bacteria; p__Firmicutes; c__Clostridia; o__Clostridiales; f__Lachnospiraceae; g__Lachnospiraceae_NK4A136_group; s__uncultured_bacterium
203	17	44	68	41	8	2	63	1	1	3	2	2	1	0	0	2	0	5	14	1	8	8	2	k__Bacteria; p__Firmicutes; c__Clostridia; o__Clostridiales; f__Clostridiales_vadinBB60_group; g__uncultured_bacterium; s__uncultured_bacterium
204	4	5	1	0	21	10	2	1	0	5	6	8	1	8	0	0	0	1	0	0	0	1	0	k__Bacteria; p__Firmicutes; c__Clostridia; o__Clostridiales
205	45	63	0	0	12	0	1	8	1	0	0	0	0	0	0	0	0	0	0	0	0	0	0	k__Bacteria; p__Firmicutes; c__Bacilli; o__Lactobacillales; f__Carnobacteriaceae; g__Atopostipes
206	14	5	2	19	57	1	1	81	13	0	20	0	0	3	1	1	0	0	0	1	0	0	0	k__Bacteria; p__Firmicutes; c__Clostridia; o__Clostridiales; f__Lachnospiraceae; g__Lachnospiraceae_NK4A136_group
207	0	0	0	0	2	0	1	0	0	0	0	0	0	0	0	0	0	0	0	0	0	1	0	k__Bacteria; p__Firmicutes; c__Clostridia; o__Clostridiales; f__Lachnospiraceae; g__Lachnospiraceae_NK4A136_group; s__Clostridiales_bacterium_CIEAF_020
208	0	0	0	1	11	0	1	0	1	0	0	0	0	4	15	0	1	3	2	4	0	8	2	k__Bacteria; p__Proteobacteria; c__Alphaproteobacteria; o__SAR11_clade; f__Clade_I; g__Clade_Ia
209	1	4	1	0	3	0	0	0	0	2	0	0	1	0	2	0	1	0	0	1	0	0	0	k__Bacteria; p__Bacteroidetes; c__Bacteroidia; o__Bacteroidales; f__Muribaculaceae
210	2	9	4	0	6	13	0	5	0	10	2	0	0	0	0	0	0	0	0	14	6	1	0	k__Bacteria; p__Firmicutes; c__Clostridia; o__Clostridiales; f__Clostridiales_vadinBB60_group; g__uncultured_bacterium; s__uncultured_bacterium
211	0	0	0	0	10	0	0	0	0	0	0	25	0	0	0	0	0	0	0	0	0	0	0	k__Bacteria; p__Bacteroidetes; c__Bacteroidia; o__Bacteroidales
212	3	2	2	0	9	3	2	9	20	7	2	1	3	2	12	5	3	5	1	2	1	21	0	k__Bacteria; p__Firmicutes; c__Clostridia; o__Clostridiales; f__Ruminococcaceae; g__Ruminococcaceae_UCG-014
213	0	1	0	1	2	2	1	2	8	0	0	0	3	2	3	0	2	4	5	2	4	3	3	k__Bacteria; p__Firmicutes; c__Clostridia; o__Clostridiales; f__Lachnospiraceae
214	0	0	0	0	4	0	0	0	0	0	0	0	0	0	4	0	0	0	0	1	0	0	1	k__Bacteria; p__Proteobacteria; c__Alphaproteobacteria; o__SAR11_clade; f__Clade_III
215	0	0	0	0	8	0	0	1	0	0	2	0	5	0	2	1	0	1	25	2	0	0	0	k__Bacteria; p__Bacteroidetes; c__Bacteroidia; o__Bacteroidales; f__Bacteroidaceae; g__Bacteroides
216	44	23	4	24	15	3	25	5	1148	8	3	6	22	29	1	22	1	35	18	22	44	10	35	k__Bacteria; p__Deferribacteres; c__Deferribacteres; o__Deferribacterales; f__Deferribacteraceae; g__Mucispirillum; s__Mucispirillum_schaedleri_ASF457
217	1	8	2	6	14	0	9	0	1	3	11	19	0	10	0	0	0	0	0	0	0	0	1	k__Bacteria; p__Bacteroidetes; c__Bacteroidia; o__Bacteroidales; f__Bacteroidaceae; g__Bacteroides; s__uncultured_bacterium
218	0	0	0	1	3	0	2	0	0	0	10	4	0	0	0	0	0	0	0	0	0	0	0	k__Bacteria; p__Bacteroidetes; c__Bacteroidia; o__Bacteroidales
219	10	20	19	8	32	24	24	17	34	75	15	12	9	4	20	4	14	7	24	3	8	9	14	k__Bacteria; p__Firmicutes; c__Clostridia; o__Clostridiales; f__Ruminococcaceae; g__Ruminococcaceae_UCG-011; s__uncultured_rumen_bacterium
220	14	2	2	5	4	10	2	5	3	9	1	3	38	3	2	53	3	1	3	13	2	5	2	k__Bacteria; p__Firmicutes; c__Clostridia; o__Clostridiales; f__Lachnospiraceae
221	1	0	0	0	2	0	0	0	0	0	0	0	0	0	0	0	0	0	0	0	0	0	0	k__Bacteria; p__Bacteroidetes; c__Bacteroidia; o__Bacteroidales
222	4	31	35	20	17	28	30	17	8	32	11	42	39	13	24	16	6	31	41	16	41	26	15	k__Bacteria; p__Firmicutes; c__Clostridia; o__Clostridiales
223	28	14	3	26	6	5	14	15	16	20	14	2	33	19	2	43	8	1	13	18	14	12	6	k__Bacteria; p__Firmicutes; c__Clostridia; o__Clostridiales; f__Family_XIII; g__Family_XIII_UCG-001; s__uncultured_bacterium
224	0	1	2	0	4	2	0	6	0	1	1	1	1	1	1	0	1	1	0	1	0	0	1	k__Bacteria; p__Bacteroidetes; c__Bacteroidia; o__Bacteroidales
225	1	0	0	4	4	2	0	0	1	1	0	1	1	0	3	0	2	6	1	0	6	8	2	k__Bacteria; p__Firmicutes; c__Clostridia; o__Clostridiales; f__Clostridiales_vadinBB60_group; g__uncultured_bacterium; s__uncultured_bacterium
226	11	16	23	6	13	16	7	61	25	18	6	3	42	19	8	20	14	65	15	29	32	110	99	k__Bacteria; p__Bacteroidetes; c__Bacteroidia; o__Bacteroidales; f__Bacteroidaceae; g__Bacteroides; s__uncultured_bacterium
227	28	20	5	23	9	9	11	4	0	6	11	6	10	46	0	10	0	4	4	2	1	6	17	k__Bacteria; p__Firmicutes; c__Clostridia; o__Clostridiales; f__Lachnospiraceae; g__[Eubacterium]_xylanophilum_group; s__uncultured_bacterium
228	0	0	2	0	13	6	0	22	23	6	0	0	0	0	72	0	0	0	0	0	0	0	0	k__Bacteria; p__Firmicutes; c__Clostridia; o__Clostridiales; f__Ruminococcaceae; g__Anaerofilum; s__uncultured_bacterium
229	13	150	40	84	19	94	225	162	10	3	190	3	37	16	13	21	35	332	203	35	245	205	99	k__Bacteria; p__Tenericutes; c__Mollicutes; o__Anaeroplasmatales; f__Anaeroplasmataceae; g__Anaeroplasma; s__uncultured_bacterium
230	0	0	0	1	13	0	3	0	0	0	25	7	0	0	0	0	0	0	0	0	0	0	0	k__Bacteria; p__Bacteroidetes; c__Bacteroidia; o__Bacteroidales
231	1	0	1	0	3	0	5	0	0	0	2	0	0	0	0	0	0	4	0	0	0	0	0	k__Bacteria; p__Bacteroidetes; c__Bacteroidia; o__Bacteroidales; f__Bacteroidaceae; g__Bacteroides
232	6	2	0	2	14	11	1	7	0	4	3	8	1	4	0	0	1	0	0	0	0	0	1	k__Bacteria; p__Firmicutes; c__Clostridia; o__Clostridiales
233	0	0	0	0	1	0	0	1	0	0	0	0	0	0	0	0	0	0	0	0	0	0	0	k__Bacteria; p__Firmicutes; c__Clostridia; o__Clostridiales; f__Ruminococcaceae
234	5	2	6	0	9	8	2	2	5	3	3	6	2	3	20	2	8	0	6	3	9	4	1	k__Bacteria; p__Firmicutes; c__Clostridia; o__Clostridiales; f__Ruminococcaceae; g__Papillibacter; s__uncultured_bacterium
235	2	1	1	1	2	2	4	2	3	2	5	3	0	0	0	0	0	1	2	0	0	3	2	k__Bacteria; p__Firmicutes; c__Clostridia; o__Clostridiales; f__Peptostreptococcaceae; g__Romboutsia
236	9	13	11	5	6	13	7	7	6	12	4	8	3	0	13	1	7	5	6	3	11	6	1	k__Bacteria; p__Firmicutes; c__Clostridia; o__Clostridiales; f__Christensenellaceae; g__Christensenellaceae_R-7_group; s__uncultured_Bacillales_bacterium
237	14	8	25	0	4	0	1	1	0	7	7	3	18	4	5	12	0	0	7	0	0	3	2	k__Bacteria; p__Firmicutes; c__Clostridia; o__Clostridiales; f__Lachnospiraceae
238	22	0	31	37	11	15	0	13	0	11	12	3	93	20	3	100	12	2	30	76	24	17	16	k__Bacteria; p__Firmicutes; c__Clostridia; o__Clostridiales; f__Lachnospiraceae; g__uncultured; s__uncultured_bacterium
239	2	2	3	3	1	4	5	6	0	0	1	3	12	9	4	1	10	6	7	6	7	10	8	k__Bacteria; p__Proteobacteria; c__Gammaproteobacteria; o__Betaproteobacteriales; f__Burkholderiaceae; g__Parasutterella; s__uncultured_organism
240	8	10	6	16	10	20	32	4	8	14	11	16	8	9	7	5	7	14	43	5	23	7	16	k__Bacteria; p__Firmicutes; c__Clostridia; o__Clostridiales; f__Ruminococcaceae; g__Ruminiclostridium; s__uncultured_bacterium
241	2	0	0	0	2	0	0	0	0	0	0	0	0	0	0	0	0	0	0	0	0	0	0	k__Bacteria; p__Firmicutes; c__Clostridia; o__Clostridiales; f__Lachnospiraceae
242	8	7	15	0	1	9	25	4	0	9	3	6	8	1	5	8	0	30	9	2	12	9	28	k__Bacteria; p__Bacteroidetes; c__Bacteroidia; o__Bacteroidales; f__Prevotellaceae; g__Prevotellaceae_NK3B31_group; s__uncultured_organism
243	0	0	0	0	6	0	0	0	0	0	3	4	0	0	0	0	0	0	0	0	0	0	0	k__Bacteria
244	0	0	0	0	3	0	0	0	0	0	0	0	0	0	0	0	0	0	0	0	0	0	0	k__Bacteria
245	13	13	5	21	7	3	0	1	3	0	5	11	0	0	0	0	0	0	0	1	3	0	0	k__Bacteria; p__Firmicutes; c__Clostridia; o__Clostridiales; f__Lachnospiraceae; g__Roseburia
246	6	4	1	5	5	4	1	1	1	0	5	3	4	0	1	5	1	0	2	1	1	0	1	k__Bacteria; p__Firmicutes; c__Clostridia; o__Clostridiales; f__Lachnospiraceae; g__GCA-900066575; s__uncultured_bacterium
247	0	0	0	0	15	4	0	1	0	0	5	0	0	2	0	1	1	24	13	0	17	1	6	k__Bacteria; p__Firmicutes; c__Clostridia; o__Clostridiales; f__Clostridiales_vadinBB60_group; g__uncultured_bacterium; s__uncultured_bacterium
248	0	5	0	1	2	2	6	0	0	7	7	2	5	3	0	3	7	0	10	5	8	0	3	k__Bacteria; p__Firmicutes; c__Clostridia; o__Clostridiales; f__Lachnospiraceae; g__uncultured; s__Clostridium_sp._Culture-27
249	0	0	0	6	62	0	2	0	0	0	28	21	0	0	0	0	0	0	0	0	0	0	0	k__Bacteria; p__Bacteroidetes; c__Bacteroidia; o__Bacteroidales
250	0	0	0	0	14	0	0	0	0	0	0	16	0	0	0	0	0	0	0	0	0	0	0	k__Bacteria; p__Firmicutes; c__Clostridia; o__Clostridiales; f__Ruminococcaceae; g__[Eubacterium]_coprostanoligenes_group
251	0	0	0	8	47	0	1	0	0	0	32	28	0	0	0	0	0	0	0	0	0	0	0	k__Bacteria; p__Bacteroidetes; c__Bacteroidia; o__Bacteroidales; f__Muribaculaceae
252	0	29	192	188	12	0	1	0	0	0	0	20	0	0	0	0	0	0	0	0	0	0	0	k__Bacteria; p__Firmicutes; c__Clostridia; o__Clostridiales; f__Lachnospiraceae; g__uncultured
253	1	0	4	1	5	5	2	15	752	0	0	0	3	3	22	5	12	0	0	6	6	0	0	k__Bacteria; p__Firmicutes; c__Clostridia; o__Clostridiales; f__Lachnospiraceae; g__Marvinbryantia; s__uncultured_bacterium
254	44	5	5	8	8	5	5	2	10	9	6	3	5	2	2	18	4	3	7	11	8	10	5	k__Bacteria; p__Firmicutes; c__Clostridia; o__Clostridiales; f__Family_XIII; g__[Eubacterium]_brachy_group; s__uncultured_bacterium
255	23	6	21	18	15	15	25	7	14	18	8	8	95	25	15	44	5	9	12	31	15	10	20	k__Bacteria; p__Firmicutes; c__Clostridia; o__Clostridiales; f__Lachnospiraceae
256	0	0	0	0	5	0	0	0	0	0	1	3	0	0	0	0	0	0	0	0	0	0	0	k__Bacteria; p__Bacteroidetes; c__Bacteroidia; o__Flavobacteriales; f__Flavobacteriaceae; g__uncultured; s__gut_metagenome
257	3	2	4	0	6	3	1	3	1	1	3	3	2	0	3	0	2	8	3	1	2	1	1	k__Bacteria; p__Firmicutes; c__Clostridia; o__Clostridiales; f__Ruminococcaceae; g__Candidatus_Soleaferrea; s__uncultured_bacterium
258	16	32	28	13	15	43	6	29	8	52	37	40	8	5	3	12	10	14	11	34	25	39	8	k__Bacteria; p__Firmicutes; c__Clostridia; o__Clostridiales; f__Family_XIII; g__Family_XIII_AD3011_group; s__uncultured_bacterium
259	426	257	247	162	265	275	83	180	129	80	77	203	165	204	65	125	133	142	82	306	200	173	132	k__Bacteria; p__Bacteroidetes; c__Bacteroidia; o__Bacteroidales; f__Tannerellaceae; g__Parabacteroides; Ambiguous_taxa
260	37	11	0	5	6	1	0	0	2	10	122	2	0	27	2	22	0	2	34	12	1	4	31	k__Bacteria; p__Firmicutes; c__Clostridia; o__Clostridiales; f__Lachnospiraceae; g__Lachnospiraceae_NK4A136_group
261	13	0	57	57	13	4	40	11	1	10	20	7	407	60	13	281	11	10	38	74	71	18	48	k__Bacteria; p__Firmicutes; c__Clostridia; o__Clostridiales; f__Lachnospiraceae; g__uncultured; s__uncultured_bacterium
262	3	2	5	6	3	3	5	1	1	1	4	1	8	0	5	4	2	3	1	6	3	2	4	k__Bacteria; p__Firmicutes; c__Clostridia; o__Clostridiales; f__Ruminococcaceae; g__Harryflintia; Ambiguous_taxa
263	1	1	0	0	1	1	0	0	0	0	0	0	0	0	0	0	0	0	0	0	0	0	0	k__Bacteria; p__Actinobacteria; c__Coriobacteriia; o__Coriobacteriales; f__Eggerthellaceae
264	97	0	7	138	16	324	3	2	49	43	526	160	158	0	15	2	6	6	234	67	126	16	0	k__Bacteria; p__Firmicutes; c__Clostridia; o__Clostridiales; f__Ruminococcaceae; g__Ruminiclostridium_6; s__uncultured_bacterium
265	18	0	0	0	7	0	0	0	0	4	0	0	0	0	0	0	0	0	0	0	0	0	0	k__Bacteria; p__Firmicutes; c__Bacilli; o__Bacillales; f__Staphylococcaceae; g__Jeotgalicoccus; s__uncultured_bacterium
266	2	12	2	0	7	15	3	16	3	5	9	7	0	0	1	1	1	0	1	0	0	0	0	k__Bacteria; p__Firmicutes; c__Clostridia; o__Clostridiales; f__Ruminococcaceae; g__Ruminococcaceae_UCG-013; s__uncultured_bacterium
267	76	15	24	24	22	8	23	27	10	20	23	11	45	12	16	42	13	10	15	18	22	8	7	k__Bacteria; p__Firmicutes; c__Clostridia; o__Clostridiales; f__Lachnospiraceae; g__Lachnospiraceae_FCS020_group; s__uncultured_bacterium
268	3	2	0	9	6	5	1	2	5	1	3	1	0	2	0	0	1	0	0	0	0	0	0	k__Bacteria; p__Firmicutes; c__Clostridia; o__Clostridiales; f__Ruminococcaceae
269	25	16	12	17	15	21	25	14	18	35	16	7	200	22	24	160	18	28	42	63	61	34	34	k__Bacteria; p__Firmicutes; c__Clostridia; o__Clostridiales; f__Lachnospiraceae
270	2	0	0	0	58	2	3	22	38	0	0	1	3	23	382	22	100	7	31	43	415	12	20	k__Bacteria; p__Firmicutes; c__Clostridia; o__Clostridiales; f__Lachnospiraceae; g__Blautia
271	4	31	44	94	15	43	60	7	103	23	21	42	26	1	17	5	3	10	30	11	14	10	17	k__Bacteria; p__Firmicutes; c__Clostridia; o__Clostridiales; f__Ruminococcaceae; g__Ruminococcaceae_UCG-009
272	0	1	0	0	1	0	0	1	1	0	0	0	0	1	2	0	0	0	0	0	1	0	2	k__Bacteria; p__Firmicutes; c__Clostridia; o__Clostridiales; f__Ruminococcaceae; g__Ruminococcaceae_UCG-005
273	168	26	39	30	36	67	38	24	33	80	24	26	22	9	37	22	16	24	13	37	68	15	11	k__Bacteria; p__Actinobacteria; c__Coriobacteriia; o__Coriobacteriales; f__Eggerthellaceae; g__Enterorhabdus; s__uncultured_bacterium
274	0	1	1	0	2	0	0	0	0	0	0	0	2	0	2	0	0	0	0	1	0	0	0	k__Bacteria; p__Bacteroidetes; c__Bacteroidia; o__Bacteroidales
275	23	3	1	13	11	1	3	1	0	6	21	1	0	0	0	0	0	0	6	2	0	0	0	k__Bacteria; p__Firmicutes; c__Clostridia; o__Clostridiales; f__Lachnospiraceae
276	0	2	0	0	1	0	0	0	0	0	0	0	0	0	0	0	0	0	0	0	0	0	0	k__Bacteria; p__Firmicutes; c__Bacilli; o__Bacillales; f__Planococcaceae; g__Sporosarcina; s__uncultured_bacterium
277	3	9	11	11	29	17	4	17	15	3	7	11	0	0	1	0	12	0	4	14	10	0	0	k__Bacteria; p__Firmicutes; c__Clostridia; o__Clostridiales
278	0	2	1	0	4	0	1	1	10	0	1	0	9	8	25	1	2	8	17	4	16	1	14	k__Bacteria; p__Proteobacteria; c__Gammaproteobacteria; o__Betaproteobacteriales; f__Burkholderiaceae; g__Sutterella
279	0	5	4	3	14	1	41	12	6	2	8	4	0	0	0	0	0	0	0	0	0	0	0	k__Bacteria; p__Bacteroidetes; c__Bacteroidia; o__Bacteroidales; f__Rikenellaceae; g__Rikenella; s__uncultured_bacterium
280	0	0	0	0	2	0	0	0	0	0	0	0	0	0	0	0	0	0	0	1	1	0	0	k__Bacteria; p__Firmicutes; c__Clostridia; o__Clostridiales; f__Ruminococcaceae; g__Oscillibacter; s__Oscillibacter_sp._Marseille-P3260
281	0	0	0	14	60	0	8	0	0	0	45	16	0	0	0	0	0	0	0	0	0	0	0	k__Bacteria; p__Bacteroidetes; c__Bacteroidia; o__Bacteroidales
282	6	3	2	3	4	35	7	2	3	38	11	2	0	0	1	0	0	1	28	6	13	4	2	k__Bacteria; p__Firmicutes; c__Clostridia; o__Clostridiales; f__Clostridiales_vadinBB60_group; g__uncultured_bacterium; s__uncultured_bacterium
283	0	1	2	0	3	7	0	0	1	0	0	2	0	1	0	0	1	0	0	0	0	0	0	k__Bacteria; p__Firmicutes; c__Clostridia; o__Clostridiales; f__Ruminococcaceae
284	16	14	10	4	10	17	4	13	8	4	2	2	16	10	3	10	5	11	4	14	13	9	7	k__Bacteria; p__Bacteroidetes; c__Bacteroidia; o__Bacteroidales; f__Tannerellaceae; g__Parabacteroides
285	5	21	20	28	24	18	24	9	36	11	21	8	7	11	4	2	8	12	30	7	44	12	16	k__Bacteria; p__Firmicutes; c__Clostridia; o__Clostridiales; f__Ruminococcaceae; g__Oscillibacter
286	34	26	6	15	4	7	57	0	3	26	48	10	184	23	13	172	24	56	62	42	27	17	24	k__Bacteria; p__Proteobacteria; c__Deltaproteobacteria; o__Desulfovibrionales; f__Desulfovibrionaceae; g__Desulfovibrio
287	45	21	6	20	37	10	41	5	44	9	29	12	29	34	31	22	21	23	76	0	26	14	16	k__Bacteria; p__Firmicutes; c__Clostridia; o__Clostridiales; f__Ruminococcaceae
288	8	6	6	12	8	6	6	5	14	8	13	5	7	2	0	4	0	0	0	4	4	3	3	k__Bacteria; p__Firmicutes; c__Clostridia; o__Clostridiales; f__Lachnospiraceae; g__uncultured; s__uncultured_bacterium
289	1	2	0	0	5	2	1	0	3	3	0	0	0	0	13	1	0	0	0	0	0	0	0	k__Bacteria; p__Firmicutes; c__Clostridia; o__Clostridiales; f__Lachnospiraceae
290	6	4	3	5	9	8	15	3	2	5	5	6	2	11	4	5	0	9	8	5	0	2	9	k__Bacteria; p__Firmicutes; c__Clostridia; o__Clostridiales; f__Ruminococcaceae
291	2	3	0	0	2	1	1	0	0	1	1	0	0	0	5	1	2	1	2	0	4	0	0	k__Bacteria; p__Firmicutes; c__Clostridia; o__Clostridiales; f__Christensenellaceae; g__uncultured; s__uncultured_bacterium
292	0	0	0	1	1	0	0	34	0	0	0	0	0	0	0	0	0	0	0	0	0	0	0	k__Bacteria; p__Firmicutes; c__Clostridia; o__Clostridiales; f__Ruminococcaceae; g__Ruminococcaceae_UCG-013
293	0	0	0	3	7	0	0	0	0	0	11	3	0	0	0	0	0	0	0	0	0	0	0	k__Bacteria
294	5	3	3	7	7	15	0	6	15	4	4	9	0	0	4	0	4	0	0	0	0	2	0	k__Bacteria; p__Firmicutes; c__Clostridia; o__Clostridiales; f__Christensenellaceae; g__uncultured; s__uncultured_bacterium
295	0	83	39	1	4	88	0	371	0	799	0	60	0	0	0	0	0	0	0	0	0	0	0	k__Bacteria; p__Bacteroidetes; c__Bacteroidia; o__Bacteroidales; f__Muribaculaceae
296	3	15	1	3	11	23	46	2	3	2	16	11	7	7	6	3	9	9	20	1	11	20	19	k__Bacteria; p__Firmicutes; c__Clostridia; o__Clostridiales; f__Ruminococcaceae; g__Negativibacillus; Ambiguous_taxa
297	110	248	690	5	7	9	439	210	189	505	20	10	392	208	802	1638	709	1363	60	1778	694	619	475	k__Bacteria; p__Firmicutes; c__Bacilli; o__Lactobacillales; f__Lactobacillaceae; g__Lactobacillus; s__Lactobacillus_reuteri
298	0	0	0	0	6	0	1	0	0	0	6	10	0	0	0	0	0	0	0	0	0	0	0	k__Bacteria; p__Firmicutes; c__Clostridia; o__Clostridiales; f__Peptostreptococcaceae
299	2	1	3	0	1	1	2	0	0	4	0	2	6	1	1	6	3	8	1	1	0	2	2	k__Bacteria; p__Bacteroidetes; c__Bacteroidia; o__Bacteroidales; f__Rikenellaceae; g__Alistipes; s__uncultured_bacterium
300	8	12	6	8	8	3	11	1	14	6	2	9	1	4	4	2	1	2	2	2	1	0	1	k__Bacteria; p__Firmicutes; c__Clostridia; o__Clostridiales; f__Family_XIII; g__Anaerovorax; s__uncultured_bacterium
301	8	22	7	12	8	14	9	11	16	10	15	5	2	7	6	1	9	3	13	1	6	3	4	k__Bacteria; p__Firmicutes; c__Clostridia; o__Clostridiales; f__Ruminococcaceae; g__Ruminiclostridium; s__uncultured_bacterium
302	20	24	15	4	4	13	27	12	19	65	31	6	2	7	20	18	17	47	22	8	13	31	12	k__Bacteria; p__Bacteroidetes; c__Bacteroidia; o__Bacteroidales; f__Rikenellaceae; g__Alistipes; Ambiguous_taxa
303	0	0	1	0	1	0	1	0	1	0	2	0	0	1	0	0	0	0	0	0	0	0	1	k__Bacteria; p__Firmicutes; c__Clostridia; o__Clostridiales; f__Peptococcaceae; g__uncultured; s__uncultured_bacterium
304	10	15	18	37	26	44	77	7	11	16	17	6	4	11	12	4	13	4	53	3	15	21	26	k__Bacteria; p__Firmicutes; c__Clostridia; o__Clostridiales; f__Ruminococcaceae; g__Ruminiclostridium; s__uncultured_bacterium
305	0	0	0	1	1	0	1	0	0	0	0	1	1	0	0	0	0	0	0	0	0	0	0	k__Bacteria; p__Firmicutes; c__Clostridia; o__Clostridiales; f__Lachnospiraceae
306	1	0	0	0	2	1	1	0	3	0	0	0	0	0	82	0	6	1	0	0	3	2	0	k__Bacteria; p__Firmicutes; c__Clostridia; o__Clostridiales; f__Ruminococcaceae; g__[Eubacterium]_coprostanoligenes_group; Ambiguous_taxa
307	4	2	4	0	3	3	3	1	2	1	1	2	6	1	1	2	0	5	0	2	1	1	4	k__Bacteria; p__Bacteroidetes; c__Bacteroidia; o__Bacteroidales; f__Tannerellaceae; g__Parabacteroides
308	0	0	0	0	1	0	0	0	0	0	1	0	0	0	0	0	0	0	0	0	0	0	0	k__Bacteria; p__Lentisphaerae; c__Lentisphaeria; o__Victivallales; f__Victivallaceae; g__uncultured_organism; s__uncultured_organism
309	0	0	0	0	6	0	0	0	0	0	1	2	0	0	0	0	0	0	0	0	0	0	0	k__Bacteria; p__Firmicutes; c__Clostridia; o__Clostridiales; f__Ruminococcaceae; g__Ruminococcus_1
310	30	28	25	9	26	71	9	23	48	10	0	12	56	32	7	74	21	65	32	56	37	64	36	k__Bacteria; p__Bacteroidetes; c__Bacteroidia; o__Bacteroidales; f__Tannerellaceae; g__Parabacteroides
311	6	15	18	4	10	8	10	18	25	17	7	4	48	4	3	13	9	46	14	10	8	27	21	k__Bacteria; p__Bacteroidetes; c__Bacteroidia; o__Bacteroidales; f__Bacteroidaceae; g__Bacteroides
312	5	12	10	6	1	8	510	7	4	47	211	107	9	54	113	5	52	1	25	43	120	13	134	k__Bacteria; p__Firmicutes; c__Clostridia; o__Clostridiales; f__Lachnospiraceae
313	15	91	79	44	4	2	18	36	7	89	54	14	26	18	123	10	297	149	143	72	36	64	12	k__Bacteria; p__Firmicutes; c__Clostridia; o__Clostridiales; f__Ruminococcaceae
314	0	0	0	0	3	0	4	0	0	2	0	0	1	0	1	0	0	4	0	1	1	0	1	k__Bacteria; p__Bacteroidetes; c__Bacteroidia; o__Bacteroidales; f__Bacteroidaceae; g__Bacteroides
315	5	1	0	6	4	1	0	1	5	2	1	0	10	2	6	2	3	1	1	5	5	1	6	k__Bacteria; p__Firmicutes; c__Clostridia; o__Clostridiales; f__Lachnospiraceae
316	0	0	0	0	1	0	0	0	0	0	1	0	0	0	0	0	1	0	0	0	0	1	0	k__Bacteria; p__Tenericutes; c__Mollicutes; o__Mollicutes_RF39; f__uncultured_bacterium; g__uncultured_bacterium; s__uncultured_bacterium
317	0	2	0	3	1	1	3	1	0	1	2	0	0	3	1	0	1	1	2	0	1	1	0	k__Bacteria; p__Firmicutes; c__Clostridia; o__Clostridiales
318	1	4	1	0	4	7	7	2	10	3	3	6	1	2	2	0	2	0	2	0	2	3	0	k__Bacteria; p__Firmicutes; c__Clostridia; o__Clostridiales; f__Ruminococcaceae
319	1	7	3	3	5	3	0	433	245	438	0	2	1	228	1708	66	81	1	47	43	498	57	30	k__Bacteria; p__Firmicutes; c__Clostridia; o__Clostridiales; f__Ruminococcaceae; g__Ruminococcus_1
320	23	0	18	12	4	0	0	0	0	3	1	0	1	0	0	1	0	0	6	2	0	1	2	k__Bacteria; p__Firmicutes; c__Clostridia; o__Clostridiales; f__Lachnospiraceae
321	0	0	0	0	12	0	0	0	0	0	0	0	0	0	0	0	0	0	0	0	0	0	0	k__Bacteria; p__Firmicutes; c__Clostridia; o__Clostridiales
322	10	59	4	4	40	10	36	17	17	10	0	4	0	0	0	1	1	0	1	0	1	1	0	k__Bacteria; p__Firmicutes; c__Clostridia; o__Clostridiales; f__Ruminococcaceae
323	7	14	18	16	17	20	13	7	28	5	2	11	8	6	19	2	16	31	13	15	14	18	6	k__Bacteria; p__Firmicutes; c__Clostridia; o__Clostridiales; f__Ruminococcaceae; g__Oscillibacter; Ambiguous_taxa
324	0	8	1	0	5	8	2	9	4	2	5	2	0	1	1	0	13	2	0	4	3	0	0	k__Bacteria; p__Firmicutes; c__Clostridia; o__Clostridiales
325	1	0	0	1	4	6	2	1	0	1	1	1	0	1	3	0	1	0	1	0	1	0	3	k__Bacteria; p__Firmicutes; c__Clostridia; o__Clostridiales; f__Christensenellaceae; g__Christensenellaceae_R-7_group
326	3	1	0	3	3	1	1	2	2	0	6	0	1	0	0	0	1	0	1	1	0	0	0	k__Bacteria; p__Firmicutes; c__Clostridia; o__Clostridiales; f__Lachnospiraceae
327	0	0	0	0	1	0	0	0	0	0	0	0	0	0	0	0	0	0	0	1	0	2	0	k__Bacteria; p__Actinobacteria; c__Actinobacteria; o__Micrococcales; f__Microbacteriaceae; g__Candidatus_Aquiluna; s__uncultured_bacterium
328	0	0	0	2	10	0	0	0	0	0	11	6	0	0	0	0	0	0	0	0	0	0	0	k__Bacteria; p__Bacteroidetes; c__Bacteroidia; o__Bacteroidales; f__Rikenellaceae; g__Alistipes
329	2	4	1	0	1	0	1	0	0	0	0	0	2	0	0	0	0	3	1	0	0	1	0	k__Bacteria; p__Bacteroidetes; c__Bacteroidia; o__Bacteroidales; f__Tannerellaceae; g__Parabacteroides
330	0	6	2	1	3	1	2	1	3	3	1	0	22	16	8	8	1	8	32	1	2	22	5	k__Bacteria; p__Bacteroidetes; c__Bacteroidia; o__Bacteroidales; f__Bacteroidaceae; g__Bacteroides
331	0	0	2	0	1	0	0	0	1	0	0	0	0	0	0	0	2	0	0	0	0	0	0	k__Bacteria; p__Firmicutes; c__Clostridia; o__Clostridiales; f__Ruminococcaceae; g__Ruminococcaceae_UCG-010
332	0	2	0	1	6	6	2	20	6	1	6	3	29	15	4	19	12	22	37	16	14	18	2	k__Bacteria; p__Bacteroidetes; c__Bacteroidia; o__Bacteroidales; f__Bacteroidaceae; g__Bacteroides
333	0	6	0	0	3	0	1	2	2	9	0	3	0	2	1	0	3	8	1	1	1	0	2	k__Bacteria; p__Proteobacteria; c__Gammaproteobacteria; o__Enterobacteriales; f__Enterobacteriaceae
334	19	4	2	6	9	27	5	7	4	5	12	3	12	4	0	3	8	1	12	1	0	1	2	k__Bacteria; p__Firmicutes; c__Clostridia; o__Clostridiales; f__Lachnospiraceae
335	0	1	2	2	1	0	0	4	2	0	1	0	4	0	2	1	0	2	0	2	0	1	0	k__Bacteria; p__Bacteroidetes; c__Bacteroidia; o__Bacteroidales; f__Bacteroidaceae; g__Bacteroides
336	1	4	1	0	8	7	0	0	0	0	0	3	0	0	0	0	9	0	0	0	0	0	0	k__Bacteria; p__Firmicutes; c__Clostridia; o__Clostridiales; f__Ruminococcaceae
337	0	2	3	4	5	2	8	1	0	0	3	3	10	0	1	3	0	1	3	0	1	0	1	k__Bacteria; p__Firmicutes; c__Clostridia; o__Clostridiales; f__Lachnospiraceae; g__uncultured; s__uncultured_bacterium
338	1	1	3	0	3	0	0	8	4	0	0	1	5	0	3	3	2	0	16	3	1	0	2	k__Bacteria; p__Bacteroidetes; c__Bacteroidia; o__Bacteroidales; f__Bacteroidaceae; g__Bacteroides; Ambiguous_taxa
339	2	15	2	0	2	3	0	0	5	9	0	3	38	24	17	15	13	17	53	8	2	28	11	k__Bacteria; p__Bacteroidetes; c__Bacteroidia; o__Bacteroidales; f__Muribaculaceae; g__uncultured_bacterium; s__uncultured_bacterium
340	4	7	4	0	10	19	0	7	0	16	8	13	0	0	0	0	0	0	0	5	1	1	0	k__Bacteria; p__Firmicutes; c__Clostridia; o__Clostridiales
341	173	117	98	25	66	120	95	62	77	108	139	63	4	18	6	19	14	20	29	26	36	56	31	k__Bacteria; p__Firmicutes; c__Clostridia; o__Clostridiales; f__Peptostreptococcaceae
342	37	0	1	6	11	26	3	15	12	15	8	7	0	7	2	1	0	0	0	1	0	3	0	k__Bacteria; p__Firmicutes; c__Clostridia; o__Clostridiales
343	0	1	0	1	1	0	15	1	0	0	12	0	0	1	0	13	0	1	12	6	4	5	0	k__Bacteria; p__Firmicutes; c__Clostridia; o__Clostridiales; f__Lachnospiraceae
344	3	4	9	0	2	2	48	0	2	2	4	2	1	1	0	0	0	0	0	0	0	0	1	k__Bacteria; p__Bacteroidetes; c__Bacteroidia; o__Bacteroidales; f__Bacteroidaceae; g__Bacteroides
345	0	0	0	0	1	0	0	1	1	1	0	0	0	0	0	0	1	0	1	0	0	0	0	k__Bacteria; p__Firmicutes; c__Clostridia; o__Clostridiales; f__Peptostreptococcaceae
346	0	1	1	0	5	1	0	5	0	1	0	1	0	0	3	0	4	0	0	0	2	0	0	k__Bacteria; p__Firmicutes; c__Clostridia; o__Clostridiales; f__Ruminococcaceae; g__Ruminococcaceae_UCG-005
347	1	2	0	0	4	5	0	1	0	1	0	2	0	0	0	0	2	0	0	0	0	0	0	k__Bacteria; p__Firmicutes; c__Clostridia; o__Clostridiales; f__Ruminococcaceae; g__Ruminococcaceae_UCG-014
348	2	0	1	0	2	1	2	0	1	0	4	2	7	2	1	22	0	1	2	2	1	2	3	k__Bacteria; p__Firmicutes; c__Clostridia; o__Clostridiales; f__Lachnospiraceae
349	0	0	0	1	3	0	0	0	0	0	1	2	0	1	0	0	0	0	0	0	0	0	0	k__Bacteria; p__Firmicutes; c__Clostridia; o__Clostridiales; f__Lachnospiraceae
350	62	24	28	33	5	26	15	14	28	20	10	5	77	63	37	172	73	11	22	49	6	16	20	k__Bacteria; p__Firmicutes; c__Clostridia; o__Clostridiales; f__Lachnospiraceae; g__Lachnospiraceae_UCG-006; s__uncultured_bacterium
351	2	3	2	0	12	7	0	0	0	0	0	5	0	3	0	0	9	0	0	0	0	0	0	k__Bacteria; p__Firmicutes; c__Clostridia; o__Clostridiales; f__Ruminococcaceae; g__[Eubacterium]_coprostanoligenes_group
352	5	7	5	4	8	12	26	12	7	1	17	10	1	17	3	0	2	0	1	0	11	3	7	k__Bacteria; p__Firmicutes; c__Clostridia; o__Clostridiales; f__Lachnospiraceae
353	13	11	3	1	5	7	4	0	5	0	6	1	3	0	2	1	1	3	8	0	8	2	9	k__Bacteria; p__Firmicutes; c__Clostridia; o__Clostridiales; f__Ruminococcaceae; g__GCA-900066225; s__uncultured_bacterium
354	402	46	12	13	7	58	330	9	14	58	27	25	13	11	15	38	17	21	21	2	2	3	12	k__Bacteria; p__Firmicutes; c__Clostridia; o__Clostridiales; f__Lachnospiraceae
355	3	8	9	5	13	1	134	1	0	10	12	4	2	0	0	2	0	2	1	0	0	1	2	k__Bacteria; p__Bacteroidetes; c__Bacteroidia; o__Bacteroidales; f__Bacteroidaceae; g__Bacteroides
356	2	2	17	0	3	3	0	2	0	12	2	2	1	0	5	0	3	5	0	3	8	7	0	k__Bacteria; p__Firmicutes; c__Clostridia; o__Clostridiales; f__Ruminococcaceae; g__Ruminococcaceae_UCG-014
357	0	1	0	4	3	2	1	2	1	1	0	3	1	7	0	0	3	1	3	4	4	4	1	k__Bacteria; p__Firmicutes; c__Clostridia; o__Clostridiales; f__Ruminococcaceae
358	17	28	3	0	16	19	0	0	3	0	3	17	0	10	11	0	7	0	0	0	0	0	0	k__Bacteria; p__Firmicutes; c__Clostridia; o__Clostridiales; f__Ruminococcaceae; g__[Eubacterium]_coprostanoligenes_group; s__uncultured_bacterium
359	16	2	1	6	9	6	3	4	4	0	17	0	0	6	0	0	0	0	2	2	5	0	2	k__Bacteria; p__Firmicutes; c__Clostridia; o__Clostridiales; f__Lachnospiraceae; g__Tyzzerella_3; s__uncultured_bacterium
360	14	4	6	4	8	26	7	17	14	4	3	5	12	21	5	18	7	23	9	19	12	15	31	k__Bacteria; p__Bacteroidetes; c__Bacteroidia; o__Bacteroidales; f__Tannerellaceae; g__Parabacteroides
361	0	0	0	2	8	0	0	0	0	0	6	5	0	0	0	0	0	0	0	0	0	0	0	k__Bacteria; p__Bacteroidetes; c__Bacteroidia; o__Bacteroidales; f__Bacteroidaceae; g__Bacteroides; s__human_gut_metagenome
362	0	1	0	1	1	4	0	1	2	1	0	2	3	1	0	0	0	1	1	0	0	1	0	k__Bacteria; p__Firmicutes; c__Clostridia; o__Clostridiales; f__Ruminococcaceae; g__Oscillospira; s__uncultured_bacterium
363	2	7	1	2	6	0	0	5	1	8	4	4	0	0	1	0	1	0	1	4	0	4	0	k__Bacteria; p__Firmicutes; c__Clostridia; o__Clostridiales; f__Ruminococcaceae; g__Ruminococcus_1; s__uncultured_bacterium
364	7	3	20	0	5	0	0	1	0	11	33	0	1	1	0	1	0	0	1	7	0	0	7	k__Bacteria; p__Firmicutes; c__Clostridia; o__Clostridiales; f__Lachnospiraceae
365	0	0	0	2	8	0	0	0	0	0	7	3	0	0	0	0	0	0	0	0	0	0	0	k__Bacteria; p__Bacteroidetes; c__Bacteroidia; o__Bacteroidales
366	5	3	5	8	7	4	21	6	7	6	12	4	28	1	0	12	2	2	3	13	7	1	3	k__Bacteria; p__Firmicutes; c__Clostridia; o__Clostridiales; f__Lachnospiraceae; g__uncultured
367	0	0	0	0	4	0	1	0	0	0	0	0	0	0	0	0	0	0	0	0	0	0	0	k__Bacteria
368	2	3	2	0	3	1	0	0	0	3	1	5	2	0	0	0	14	1	0	2	2	4	0	k__Bacteria; p__Verrucomicrobia; c__Verrucomicrobiae; o__Verrucomicrobiales; f__Akkermansiaceae; g__Akkermansia; s__uncultured_bacterium
369	0	0	0	1	7	0	0	0	0	0	5	2	0	0	0	0	0	0	0	0	0	0	0	k__Bacteria; p__Bacteroidetes; c__Bacteroidia
370	24	7	2	5	4	7	6	2	4	2	2	3	7	1	1	11	1	0	3	3	4	0	1	k__Bacteria; p__Firmicutes; c__Clostridia; o__Clostridiales; f__Ruminococcaceae; g__Ruminiclostridium_5; s__Ruminiclostridium_sp._KB18
371	4	4	2	2	5	4	0	4	0	2	6	2	2	0	0	1	2	2	6	2	5	0	2	k__Bacteria; p__Firmicutes; c__Clostridia; o__Clostridiales; f__Lachnospiraceae
372	5	2	0	4	3	3	8	2	0	4	11	3	0	4	0	1	0	1	0	1	1	0	0	k__Bacteria; p__Firmicutes; c__Clostridia; o__Clostridiales; f__Lachnospiraceae; g__Roseburia; s__uncultured_bacterium
373	14	5	7	4	9	9	10	7	18	10	1	4	3	8	13	1	11	4	6	9	7	4	5	k__Bacteria; p__Actinobacteria; c__Coriobacteriia; o__Coriobacteriales; f__Atopobiaceae; g__uncultured; s__uncultured_bacterium
374	0	0	0	0	1	0	1	7	22	0	0	0	12	23	67	15	38	4	2	15	15	9	21	k__Bacteria; p__Firmicutes; c__Clostridia; o__Clostridiales; f__Ruminococcaceae; g__Phocea; Ambiguous_taxa
375	66	0	1	13	4	2	0	22	7	7	33	0	20	0	0	2	0	0	0	39	40	1	0	k__Bacteria; p__Firmicutes; c__Clostridia; o__Clostridiales; f__Lachnospiraceae; g__Lachnospiraceae_NK4A136_group
376	0	0	0	0	1	0	0	0	0	0	0	0	0	0	0	0	0	0	0	2	0	1	0	k__Bacteria; p__Proteobacteria; c__Alphaproteobacteria; o__Rhodobacterales; f__Rhodobacteraceae; g__Ascidiaceihabitans; Ambiguous_taxa
377	2	3	1	1	3	1	0	1	3	5	3	1	33	2	1	4	0	3	3	9	6	4	2	k__Bacteria; p__Bacteroidetes; c__Bacteroidia; o__Bacteroidales; f__Bacteroidaceae; g__Bacteroides
378	0	2	0	0	4	4	5	5	85	1	0	1	2	6	236	7	13	2	1	12	8	12	5	k__Bacteria; p__Firmicutes; c__Clostridia; o__Clostridiales; f__Lachnospiraceae; g__Marvinbryantia
379	1	0	0	0	1	0	0	0	0	0	0	2	0	0	0	0	0	0	0	0	0	0	0	k__Bacteria; p__Firmicutes; c__Clostridia; o__Clostridiales; f__Ruminococcaceae; g__[Eubacterium]_coprostanoligenes_group; s__human_gut_metagenome
380	3	3	10	4	14	1	23	2	7	0	0	1	0	0	0	0	0	0	0	0	0	0	1	k__Bacteria; p__Proteobacteria; c__Gammaproteobacteria; o__Betaproteobacteriales; f__Burkholderiaceae; g__Sutterella; Ambiguous_taxa
381	0	0	1	1	2	1	1	2	2	0	4	3	0	1	0	0	1	0	1	0	0	1	0	k__Bacteria; p__Firmicutes; c__Clostridia; o__Clostridiales; f__Ruminococcaceae
382	0	6	7	1	3	1	8	4	4	3	1	1	0	1	0	0	0	0	0	0	0	0	7	k__Bacteria; p__Bacteroidetes; c__Bacteroidia; o__Bacteroidales; f__Bacteroidaceae; g__Bacteroides
383	50	47	36	6	26	44	41	28	34	61	47	26	2	6	0	9	8	9	11	12	14	12	9	k__Bacteria; p__Firmicutes; c__Clostridia; o__Clostridiales; f__Peptostreptococcaceae; g__Romboutsia; s__uncultured_bacterium
384	4	4	5	0	4	4	4	5	1	3	5	5	2	3	11	4	7	9	21	4	14	8	7	k__Bacteria; p__Firmicutes; c__Clostridia; o__Clostridiales; f__Ruminococcaceae
385	0	0	0	0	2	1	0	0	122	0	0	0	0	0	4	0	0	0	0	0	0	0	0	k__Bacteria; p__Firmicutes; c__Clostridia; o__Clostridiales; f__Ruminococcaceae
386	0	4	4	1	1	0	12	2	10	0	0	1	1	1	45	3	4	4	8	2	8	5	11	k__Bacteria; p__Firmicutes; c__Erysipelotrichia; o__Erysipelotrichales; f__Erysipelotrichaceae; g__Candidatus_Stoquefichus; s__uncultured_bacterium
387	0	5	26	3	11	7	4	4	2	4	1	5	0	0	0	1	1	0	0	1	1	0	0	k__Bacteria; p__Firmicutes; c__Clostridia; o__Clostridiales
388	7	12	4	2	1	4	11	7	22	13	6	9	0	0	42	0	13	6	15	1	5	7	5	k__Bacteria; p__Firmicutes; c__Clostridia; o__Clostridiales; f__Ruminococcaceae; g__uncultured; Ambiguous_taxa
389	5	11	13	0	1	6	6	3	7	11	2	1	1	1	0	1	0	3	3	2	5	10	5	k__Bacteria; p__Firmicutes; c__Clostridia; o__Clostridiales; f__Peptostreptococcaceae
390	0	0	2	0	3	1	2	1	2	1	1	3	0	0	0	0	0	0	1	2	0	1	1	k__Bacteria; p__Firmicutes; c__Clostridia; o__Clostridiales; f__Ruminococcaceae; g__Intestinimonas; Ambiguous_taxa
391	0	8	49	54	3	0	0	0	0	0	0	5	0	0	0	0	0	0	0	0	0	0	0	k__Bacteria; p__Firmicutes; c__Clostridia; o__Clostridiales; f__Lachnospiraceae; g__uncultured
392	4	2	7	3	6	7	8	7	8	0	5	7	185	1	8	195	5	2	34	33	21	35	27	k__Bacteria; p__Firmicutes; c__Clostridia; o__Clostridiales; f__Lachnospiraceae
393	5	32	3	0	6	3	6	0	1	16	1	0	14	19	6	2	2	12	12	1	1	20	7	k__Bacteria; p__Bacteroidetes; c__Bacteroidia; o__Bacteroidales; f__Muribaculaceae; g__uncultured_bacterium; s__uncultured_bacterium
394	2	0	1	0	1	5	4	0	2	0	0	1	0	0	5	0	1	1	1	0	3	0	0	k__Bacteria; p__Actinobacteria; c__Coriobacteriia; o__Coriobacteriales; f__Eggerthellaceae; g__Slackia; Ambiguous_taxa
395	0	1	0	0	2	0	1	0	0	1	0	0	0	0	0	0	0	0	0	0	0	0	0	k__Bacteria; p__Bacteroidetes; c__Bacteroidia; o__Flavobacteriales; f__Flavobacteriaceae; g__uncultured; s__gut_metagenome
396	0	0	0	0	3	0	0	0	0	0	0	4	0	0	0	0	0	0	0	0	0	0	0	k__Bacteria; p__Bacteroidetes; c__Bacteroidia; o__Bacteroidales
397	0	0	0	1	5	0	0	0	0	0	0	1	0	0	0	0	0	0	0	0	0	0	0	k__Bacteria; p__Bacteroidetes; c__Bacteroidia; o__Bacteroidales; f__Bacteroidaceae; g__Bacteroides
398	0	0	0	0	1	0	0	0	0	0	0	0	1	0	0	0	0	1	0	0	0	0	0	k__Bacteria; p__Firmicutes; c__Clostridia; o__Clostridiales; f__Clostridiales_vadinBB60_group; g__uncultured_organism; s__uncultured_organism
399	0	0	1	1	1	0	0	0	0	1	4	6	0	0	0	0	0	0	1	0	0	1	0	k__Bacteria; p__Firmicutes; c__Clostridia; o__Clostridiales; f__Peptostreptococcaceae
400	0	0	1	0	2	1	0	7	4	0	1	0	13	2	6	9	5	17	16	7	19	22	5	k__Bacteria; p__Bacteroidetes; c__Bacteroidia; o__Bacteroidales; f__Bacteroidaceae; g__Bacteroides
401	1028	359	1902	1	4	1129	560	1161	501	3	51	49	33	271	3532	770	3889	18	1273	2160	1500	703	1324	k__Bacteria; p__Firmicutes; c__Clostridia; o__Clostridiales; f__Ruminococcaceae; g__Ruminococcus_2; s__uncultured_bacterium
402	2	8	14	8	6	14	9	8	15	8	5	2	2	17	0	0	0	0	0	2	2	0	15	k__Bacteria; p__Bacteroidetes; c__Bacteroidia; o__Bacteroidales; f__Tannerellaceae; g__Parabacteroides
403	123	166	8	85	76	44	11	116	0	62	61	56	0	0	0	0	0	0	0	0	0	0	0	k__Bacteria; p__Firmicutes; c__Clostridia; o__Clostridiales; f__Lachnospiraceae
404	0	0	1	0	2	0	2	0	0	0	2	0	0	0	0	2	0	0	0	0	1	1	0	k__Bacteria; p__Firmicutes; c__Clostridia; o__Clostridiales; f__Ruminococcaceae; g__Anaerotruncus; s__uncultured_bacterium
405	4	8	3	0	3	0	0	0	1	2	1	1	13	5	1	2	2	6	7	2	3	19	3	k__Bacteria; p__Bacteroidetes; c__Bacteroidia; o__Bacteroidales; f__Bacteroidaceae; g__Bacteroides
406	9	8	15	3	2	2	10	7	2	30	7	2	5	3	11	4	0	2	7	9	1	5	41	k__Bacteria; p__Actinobacteria; c__Coriobacteriia; o__Coriobacteriales; f__Eggerthellaceae; g__Enterorhabdus; s__uncultured_bacterium
407	0	0	0	0	7	0	0	0	0	0	15	10	0	0	0	0	0	0	0	0	0	0	0	k__Bacteria; p__Bacteroidetes; c__Bacteroidia; o__Bacteroidales; f__Bacteroidaceae; g__Bacteroides
408	0	1	0	1	2	1	0	5	5	0	0	0	1	0	0	0	0	0	0	0	0	0	1	k__Bacteria; p__Bacteroidetes; c__Bacteroidia; o__Bacteroidales; f__Bacteroidaceae; g__Bacteroides
409	5	6	2	1	3	1	10	24	2	28	0	3	2	2	9	9	0	0	4	3	0	13	1	k__Bacteria; p__Tenericutes; c__Mollicutes; o__Mollicutes_RF39
410	3	2	0	2	2	1	2	2	3	0	0	0	0	0	0	1	0	0	0	0	2	0	0	k__Bacteria; p__Firmicutes; c__Clostridia; o__Clostridiales; f__Ruminococcaceae; g__Oscillibacter; s__Oscillibacter_sp._1-3
411	0	2	3	0	2	0	4	0	0	4	5	0	1	0	4	1	2	4	10	0	8	8	7	k__Bacteria; p__Firmicutes; c__Clostridia; o__Clostridiales; f__Ruminococcaceae
412	0	0	0	0	1	0	0	0	0	0	0	0	0	0	0	0	0	0	0	0	0	0	0	k__Bacteria; p__Proteobacteria; c__Gammaproteobacteria; o__Enterobacteriales; f__Enterobacteriaceae; g__Escherichia-Shigella
413	13	2	5	17	3	2	9	1	3	8	11	3	15	6	0	7	0	2	2	1	16	1	5	k__Bacteria; p__Firmicutes; c__Clostridia; o__Clostridiales; f__Lachnospiraceae; g__A2; s__uncultured_bacterium
414	2	2	0	1	4	1	1	8	23	0	0	1	0	4	11	0	0	0	0	0	3	0	0	k__Bacteria; p__Firmicutes; c__Clostridia; o__Clostridiales; f__Ruminococcaceae; g__Negativibacillus; s__Negativibacillus_massiliensis
415	0	1	2	0	1	0	0	5	0	0	0	4	0	0	0	0	1	0	0	1	1	3	0	k__Bacteria; p__Firmicutes; c__Clostridia; o__Clostridiales; f__Ruminococcaceae; g__Ruminococcus_1
416	0	1	0	0	1	0	0	0	0	0	0	0	1	0	0	0	1	1	0	0	1	0	1	k__Bacteria; p__Firmicutes; c__Clostridia; o__Clostridiales; f__Ruminococcaceae; g__Oscillibacter; s__Oscillibacter_sp._1-3
417	0	0	0	1	1	0	0	0	1	1	1	1	0	0	0	0	0	0	0	0	0	1	0	k__Bacteria; p__Firmicutes; c__Clostridia; o__Clostridiales; f__Ruminococcaceae
418	0	0	0	1	11	0	0	0	0	0	2	15	0	0	0	0	0	0	0	0	0	0	0	k__Bacteria; p__Firmicutes; c__Clostridia; o__Clostridiales
419	5	2	2	5	9	1	1	13	1	0	0	2	1	1	2	0	1	4	0	6	1	1	2	k__Bacteria; p__Bacteroidetes; c__Bacteroidia; o__Bacteroidales
420	3	7	7	3	4	5	10	7	5	5	3	1	0	10	0	0	0	0	0	0	0	0	7	k__Bacteria; p__Bacteroidetes; c__Bacteroidia; o__Bacteroidales; f__Bacteroidaceae; g__Bacteroides; s__uncultured_bacterium
421	2	9	2	3	4	0	2	3	0	4	3	2	0	1	0	5	1	2	27	7	10	5	4	k__Bacteria; p__Firmicutes; c__Clostridia; o__Clostridiales; f__Peptococcaceae; g__uncultured; s__uncultured_bacterium
422	2	0	0	1	2	0	0	3	0	0	1	0	0	0	1	0	2	1	0	2	0	0	0	k__Bacteria; p__Bacteroidetes; c__Bacteroidia; o__Bacteroidales; f__Tannerellaceae; g__Parabacteroides
423	61	0	36	187	7	31	36	2	19	6	50	2	79	42	1	59	10	11	74	99	98	8	26	k__Bacteria; p__Firmicutes; c__Clostridia; o__Clostridiales; f__Lachnospiraceae; g__A2; s__uncultured_bacterium
424	1	2	0	0	2	5	0	0	0	0	0	0	0	6	0	0	0	0	0	0	0	0	0	k__Bacteria; p__Firmicutes; c__Clostridia; o__Clostridiales; f__Lachnospiraceae
425	1	3	7	1	3	2	9	3	1	9	0	0	7	0	1	1	2	13	3	0	6	9	9	k__Bacteria; p__Bacteroidetes; c__Bacteroidia; o__Bacteroidales
426	1	3	0	0	2	1	0	3	9	0	2	0	2	1	5	0	4	1	2	0	0	2	0	k__Bacteria; p__Firmicutes; c__Clostridia; o__Clostridiales; f__Ruminococcaceae
427	1	2	3	1	3	5	1	22	3	0	1	0	11	2	2	0	7	5	2	17	0	5	0	k__Bacteria; p__Bacteroidetes; c__Bacteroidia; o__Bacteroidales
428	0	0	0	2	22	0	1	0	0	0	19	13	0	0	0	0	0	0	0	0	0	0	0	k__Bacteria; p__Bacteroidetes; c__Bacteroidia; o__Bacteroidales; f__Bacteroidaceae; g__Bacteroides; s__Bacteroides_timonensis
429	0	0	0	0	1	0	0	0	0	1	0	0	0	0	0	0	0	0	0	0	0	0	0	k__Bacteria; p__Firmicutes; c__Clostridia; o__Clostridiales; f__Lachnospiraceae
430	1	4	2	0	3	1	3	1	5	1	0	1	7	7	27	12	11	33	6	9	10	6	52	k__Bacteria; p__Firmicutes; c__Bacilli; o__Lactobacillales; f__Enterococcaceae; g__Enterococcus; Ambiguous_taxa
431	0	0	0	0	2	0	0	0	0	0	1	0	0	0	0	0	0	0	0	0	1	0	0	k__Bacteria; p__Bacteroidetes; c__Bacteroidia; o__Flavobacteriales; f__Flavobacteriaceae; g__uncultured; s__gut_metagenome
432	0	0	0	2	2	0	0	0	0	0	1	0	0	0	0	0	0	0	0	0	0	0	0	k__Bacteria; p__Firmicutes; c__Clostridia; o__Clostridiales; f__Lachnospiraceae; g__Lachnospiraceae_NK4A136_group; s__Lachnospiraceae_bacterium_10-1
433	14	24	22	8	27	11	33	12	28	23	5	9	35	9	9	0	8	103	15	7	9	12	36	k__Bacteria; p__Bacteroidetes; c__Bacteroidia; o__Bacteroidales; f__Bacteroidaceae; g__Bacteroides
434	2	0	4	12	5	2	1	2	2	0	1	0	14	1	0	2	4	0	3	9	7	1	2	k__Bacteria; p__Firmicutes; c__Clostridia; o__Clostridiales; f__Lachnospiraceae
435	1	11	4	0	3	5	1	0	1	6	1	2	8	17	1	0	1	4	7	2	2	8	7	k__Bacteria; p__Bacteroidetes; c__Bacteroidia; o__Bacteroidales; f__Muribaculaceae
436	0	1	0	0	17	6	10	27	3	10	2	0	228	4	3	0	6	0	9	44	20	10	2	k__Bacteria; p__Firmicutes; c__Clostridia; o__Clostridiales; f__Ruminococcaceae; g__Ruminiclostridium_6
437	0	0	1	0	1	0	0	0	5	2	0	0	0	0	0	0	0	0	0	0	0	1	0	k__Bacteria; p__Tenericutes; c__Mollicutes; o__Mollicutes_RF39
438	3	19	6	4	11	25	10	22	46	1	1	1	6	19	82	14	75	15	43	30	63	33	27	k__Bacteria; p__Firmicutes; c__Clostridia; o__Clostridiales; f__Lachnospiraceae; g__uncultured; Ambiguous_taxa
439	36	1	9	3	2	13	30	2	0	1	18	1	0	1	2	0	0	0	0	0	0	0	0	k__Bacteria; p__Firmicutes; c__Clostridia; o__Clostridiales; f__Lachnospiraceae; g__Lachnospiraceae_UCG-001; s__uncultured_bacterium
440	0	0	0	0	2	1	0	1	1	0	0	1	0	0	0	0	1	0	1	1	0	0	0	k__Bacteria; p__Firmicutes; c__Clostridia; o__Clostridiales; f__Ruminococcaceae
441	3	4	1	5	2	1	2	0	10	5	11	6	2	0	0	0	0	0	5	0	10	0	0	k__Bacteria; p__Firmicutes; c__Clostridia; o__Clostridiales; f__Lachnospiraceae; g__uncultured; s__uncultured_bacterium
442	21	10	16	23	11	22	24	29	32	12	7	8	146	39	14	97	24	8	41	28	57	16	33	k__Bacteria; p__Firmicutes; c__Clostridia; o__Clostridiales; f__Lachnospiraceae
443	0	0	0	0	3	4	0	0	3	0	5	2	0	0	0	0	0	0	0	0	0	0	0	k__Bacteria; p__Firmicutes; c__Clostridia; o__Clostridiales; f__Family_XIII
444	1	0	1	0	5	5	1	1	2	2	0	0	0	0	0	0	0	2	0	1	2	1	3	k__Bacteria; p__Firmicutes; c__Clostridia; o__Clostridiales; f__Peptostreptococcaceae
445	0	0	0	1	5	0	0	0	0	0	4	0	0	0	0	0	0	0	0	0	0	0	0	k__Bacteria; p__Bacteroidetes; c__Bacteroidia; o__Bacteroidales
446	2	1	1	0	17	9	2	3	39	2	3	4	0	0	2	0	3	1	2	1	1	3	0	k__Bacteria; p__Firmicutes; c__Clostridia; o__Clostridiales; f__Family_XIII; g__[Eubacterium]_nodatum_group; s__uncultured_bacterium
447	4	0	0	5	2	5	3	4	0	5	5	1	23	9	2	20	1	5	4	12	7	5	9	k__Bacteria; p__Firmicutes; c__Clostridia; o__Clostridiales; f__Lachnospiraceae
448	0	1	1	1	3	5	0	0	4	0	0	0	0	1	4	0	6	1	0	1	1	1	1	k__Bacteria; p__Firmicutes; c__Clostridia; o__Clostridiales; f__Ruminococcaceae; g__Intestinimonas
449	0	0	0	0	1	1	0	0	0	1	0	0	0	1	0	2	1	0	5	0	0	2	2	k__Bacteria; p__Firmicutes; c__Clostridia; o__Clostridiales; f__Ruminococcaceae
450	1	0	2	2	2	1	0	4	0	3	2	4	0	0	1	4	1	0	0	4	2	0	0	k__Bacteria; p__Firmicutes; c__Clostridia; o__Clostridiales; f__Ruminococcaceae; g__Ruminococcus_1
451	0	0	0	2	4	0	0	0	0	0	4	4	0	0	0	0	0	0	0	0	0	0	0	k__Bacteria; p__Firmicutes; c__Clostridia; o__Clostridiales; f__Lachnospiraceae
452	0	2	2	0	1	0	1	0	0	0	0	0	2	4	1	1	2	4	15	0	3	2	4	k__Bacteria; p__Bacteroidetes; c__Bacteroidia; o__Bacteroidales; f__Muribaculaceae; g__uncultured_bacterium; s__uncultured_bacterium
453	2	0	0	0	2	3	0	3	6	0	0	2	0	0	1	2	3	1	6	3	3	0	0	k__Bacteria; p__Firmicutes; c__Clostridia; o__Clostridiales; f__Lachnospiraceae
454	19	29	0	53	37	16	13	5	5	6	69	5	1	8	0	6	0	3	1	0	0	0	1	k__Bacteria; p__Firmicutes; c__Clostridia; o__Clostridiales; f__Lachnospiraceae; g__Lachnospiraceae_NK4A136_group
455	1	2	1	0	5	2	0	2	0	2	1	2	4	0	3	0	0	0	2	0	1	0	0	k__Bacteria; p__Firmicutes; c__Clostridia; o__Clostridiales; f__Ruminococcaceae
456	0	2	0	4	4	1	29	0	7	0	0	1	10	3	2	0	2	0	0	0	0	8	0	k__Bacteria; p__Firmicutes; c__Clostridia; o__Clostridiales; f__Lachnospiraceae; g__Roseburia; s__uncultured_bacterium
457	2	2	5	0	1	3	4	0	3	1	0	0	0	3	7	1	8	5	4	1	0	2	0	k__Bacteria; p__Firmicutes; c__Clostridia; o__Clostridiales; f__Ruminococcaceae
458	3	13	1	6	7	13	7	5	8	1	12	3	1	0	4	2	4	2	0	3	9	2	6	k__Bacteria; p__Firmicutes; c__Clostridia; o__Clostridiales; f__Ruminococcaceae; g__Oscillibacter; s__Oscillibacter_sp._1-3
459	0	0	0	1	10	0	0	0	0	0	2	1	0	0	0	0	0	0	0	0	0	0	0	k__Bacteria; p__Bacteroidetes; c__Bacteroidia; o__Bacteroidales
460	1	2	3	0	3	0	0	2	2	0	1	0	0	0	14	0	3	0	0	0	3	1	1	k__Bacteria; p__Firmicutes; c__Clostridia; o__Clostridiales; f__Ruminococcaceae; g__Acetanaerobacterium; s__uncultured_rumen_bacterium
461	1	7	6	1	1	1	2	2	1	3	5	5	2	0	13	4	4	13	16	11	0	28	9	k__Bacteria; p__Firmicutes; c__Clostridia; o__Clostridiales; f__Ruminococcaceae
462	4	6	20	16	10	7	6	1	0	2	1	4	2	1	0	8	4	1	5	3	2	0	1	k__Bacteria; p__Firmicutes; c__Clostridia; o__Clostridiales; f__Lachnospiraceae
463	1	0	3	2	5	0	1	0	1	1	1	1	2	0	0	0	0	2	0	1	0	0	2	k__Bacteria; p__Bacteroidetes; c__Bacteroidia; o__Bacteroidales; f__Bacteroidaceae; g__Bacteroides
464	8	7	1	8	4	4	4	2	2	0	4	2	5	2	1	2	1	2	0	1	0	0	1	k__Bacteria; p__Firmicutes; c__Clostridia; o__Clostridiales; f__Lachnospiraceae
465	0	0	0	0	2	0	0	0	0	0	0	0	0	0	0	0	0	1	0	1	0	0	0	k__Bacteria; p__Bacteroidetes; c__Bacteroidia; o__Flavobacteriales; f__Flavobacteriaceae; g__NS5_marine_group; s__uncultured_bacterium
466	7	5	3	5	5	9	10	4	5	4	4	4	21	4	6	21	1	2	6	3	1	3	8	k__Bacteria; p__Firmicutes; c__Clostridia; o__Clostridiales; f__Lachnospiraceae; g__Lachnoclostridium; Ambiguous_taxa
467	4	0	0	0	5	7	0	0	0	1	2	0	0	0	0	0	0	0	0	1	0	0	0	k__Bacteria; p__Firmicutes; c__Clostridia; o__Clostridiales; f__Ruminococcaceae; g__Ruminococcus_1
468	1	2	11	7	5	1	0	1	1	5	4	4	2	0	0	2	0	0	0	0	0	0	0	k__Bacteria; p__Firmicutes; c__Clostridia; o__Clostridiales; f__Lachnospiraceae; g__uncultured; s__uncultured_bacterium
469	4	3	0	0	1	3	0	0	0	0	0	3	0	0	0	0	0	0	0	0	0	0	0	k__Bacteria; p__Firmicutes; c__Clostridia; o__Clostridiales; f__Ruminococcaceae
470	0	0	0	0	5	0	0	0	0	0	3	1	0	0	0	0	0	0	0	0	0	0	0	k__Bacteria; p__Bacteroidetes; c__Bacteroidia; o__Bacteroidales; f__Muribaculaceae
471	7	2	4	1	3	1	25	1	1	1	0	0	13	6	1	7	2	0	0	0	1	0	13	k__Bacteria; p__Firmicutes; c__Clostridia; o__Clostridiales; f__Lachnospiraceae; g__Roseburia; s__uncultured_bacterium
472	4	6	2	8	8	8	2	0	3	0	12	1	6	6	0	3	0	2	1	3	0	1	2	k__Bacteria; p__Firmicutes; c__Clostridia; o__Clostridiales; f__Lachnospiraceae; g__Lachnospiraceae_NK4A136_group; s__uncultured_bacterium
473	0	1	2	1	1	0	1	2	0	0	0	0	0	0	0	0	1	0	0	0	1	0	0	k__Bacteria; p__Firmicutes; c__Clostridia; o__Clostridiales; f__Ruminococcaceae; g__Ruminiclostridium_9; s__uncultured_bacterium
474	1	0	6	0	4	3	4	4	2	1	5	5	41	13	1	39	0	0	5	0	0	2	13	k__Bacteria; p__Firmicutes; c__Clostridia; o__Clostridiales; f__Lachnospiraceae
475	1	1	1	0	1	0	4	0	1	0	0	3	3	0	3	0	0	0	0	0	1	0	1	k__Bacteria; p__Firmicutes; c__Clostridia; o__Clostridiales; f__Ruminococcaceae
476	8	17	5	30	18	33	11	16	94	5	22	5	16	78	17	2	3	2	11	9	30	6	8	k__Bacteria; p__Firmicutes; c__Clostridia; o__Clostridiales; f__Ruminococcaceae; g__Oscillibacter; s__uncultured_bacterium
477	1	0	0	0	2	1	0	8	0	0	0	1	0	1	0	0	0	0	2	0	0	0	1	k__Bacteria; p__Bacteroidetes; c__Bacteroidia; o__Bacteroidales; f__Bacteroidaceae; g__Bacteroides; s__uncultured_bacterium
478	0	5	0	0	3	9	0	20	0	3	2	3	1	1	1	0	1	1	0	11	0	0	0	k__Bacteria; p__Firmicutes; c__Clostridia; o__Clostridiales; f__Ruminococcaceae; g__Ruminococcaceae_UCG-014
479	1	2	5	0	1	0	0	2	0	0	0	2	0	0	0	0	0	0	1	1	0	1	0	k__Bacteria; p__Tenericutes; c__Mollicutes; o__Mollicutes_RF39
480	0	0	2	1	7	3	0	5	0	0	0	0	0	1	9	4	0	0	0	2	3	0	2	k__Bacteria; p__Firmicutes; c__Clostridia; o__Clostridiales; f__Ruminococcaceae; g__Ruminococcaceae_UCG-014
481	18	40	22	62	37	61	14	17	38	26	46	38	4	39	19	21	23	3	15	8	61	16	40	k__Bacteria; p__Firmicutes; c__Clostridia; o__Clostridiales; f__Ruminococcaceae; g__Ruminiclostridium_9; s__uncultured_bacterium
482	0	0	0	0	1	0	0	2	0	0	0	1	0	0	0	0	0	0	3	0	0	0	0	k__Bacteria; p__Tenericutes; c__Mollicutes; o__Mollicutes_RF39
483	0	0	0	0	3	1	2	5	1	1	0	0	0	0	0	0	0	0	0	0	0	0	0	k__Bacteria; p__Proteobacteria; c__Deltaproteobacteria; o__Desulfovibrionales; f__Desulfovibrionaceae; g__Bilophila
484	0	0	0	0	1	0	0	0	0	0	0	0	0	0	0	0	0	0	0	0	0	0	0	k__Bacteria; p__Firmicutes; c__Clostridia; o__Clostridiales; f__Ruminococcaceae
485	0	0	0	0	1	0	0	0	2	0	0	0	0	0	0	0	0	0	0	0	0	0	0	k__Bacteria; p__Firmicutes; c__Clostridia; o__Clostridiales; f__Ruminococcaceae
486	0	0	0	0	2	0	0	0	0	0	0	0	0	0	0	0	0	0	0	0	0	0	0	k__Bacteria; p__Firmicutes; c__Clostridia; o__Clostridiales
487	0	0	0	0	1	1	0	0	0	0	0	0	0	0	0	1	0	0	0	0	0	0	0	k__Bacteria; p__Firmicutes
488	0	0	0	0	1	0	0	0	0	1	0	0	0	0	0	0	0	1	0	0	0	0	0	k__Bacteria; p__Bacteroidetes; c__Bacteroidia; o__Flavobacteriales; f__Flavobacteriaceae; g__uncultured; s__gut_metagenome
489	0	0	0	1	3	1	0	1	0	0	0	1	0	0	0	0	0	0	0	0	0	0	0	k__Bacteria; p__Firmicutes; c__Clostridia; o__Clostridiales; f__Ruminococcaceae
490	0	2	56	12	4	24	0	0	1	0	1	0	0	0	0	2	0	0	1	0	0	0	0	k__Bacteria; p__Firmicutes; c__Clostridia; o__Clostridiales; f__Ruminococcaceae; g__Ruminococcaceae_UCG-014; s__uncultured_bacterium
491	5	2	1	2	3	2	0	2	0	0	4	6	1	4	0	0	2	1	0	0	0	0	0	k__Bacteria; p__Firmicutes; c__Clostridia; o__Clostridiales
492	0	1	2	21	3	11	0	3	8	26	22	1	0	1	0	0	0	0	0	0	0	0	0	k__Bacteria; p__Firmicutes; c__Clostridia; o__Clostridiales; f__Ruminococcaceae; g__Ruminococcaceae_UCG-014; Ambiguous_taxa
493	1	2	1	0	1	0	0	1	0	3	0	0	1	0	0	0	0	0	2	1	3	0	2	k__Bacteria; p__Firmicutes; c__Clostridia; o__Clostridiales; f__Clostridiales_vadinBB60_group; g__uncultured_bacterium; s__uncultured_bacterium
494	0	0	3	1	7	0	4	2	10	2	0	0	3	1	3	1	0	2	3	0	4	2	1	k__Bacteria; p__Firmicutes; c__Clostridia; o__Clostridiales; f__Ruminococcaceae; g__Ruminococcaceae_UCG-005
495	13	44	1	10	12	14	2	8	0	4	8	10	7	114	0	1	4	5	0	2	3	3	9	k__Bacteria; p__Firmicutes; c__Clostridia; o__Clostridiales; f__Lachnospiraceae; g__Lachnospiraceae_NK4A136_group
496	0	0	0	0	1	0	0	0	0	0	0	0	0	2	2	0	0	0	0	0	0	0	0	k__Bacteria; p__Proteobacteria; c__Alphaproteobacteria; o__SAR11_clade
497	0	0	0	0	3	0	1	0	0	1	2	0	0	0	0	0	0	0	0	0	0	0	0	k__Bacteria; p__Firmicutes; c__Clostridia; o__Clostridiales; f__Ruminococcaceae
498	1	0	0	3	2	1	0	0	0	2	1	3	0	0	0	1	1	0	0	0	0	0	0	k__Bacteria; p__Firmicutes; c__Clostridia; o__Clostridiales; f__Ruminococcaceae
499	0	0	0	0	1	0	1	1	0	0	0	0	0	0	0	0	0	0	0	0	0	0	0	k__Bacteria; p__Firmicutes; c__Clostridia; o__Clostridiales; f__Ruminococcaceae; g__Ruminococcaceae_UCG-010
500	3	2	2	0	2	2	2	0	4	2	2	2	5	3	14	0	4	4	7	3	4	6	0	k__Bacteria; p__Fusobacteria; c__Fusobacteriia; o__Fusobacteriales; f__Fusobacteriaceae; g__Fusobacterium; Ambiguous_taxa
501	5	7	15	54	1	4	2	8	2	2	0	3	511	24	3	155	12	2	22	52	40	10	16	k__Bacteria; p__Firmicutes; c__Clostridia; o__Clostridiales; f__Lachnospiraceae
502	1	0	2	2	5	1	0	0	3	0	4	3	1	0	0	0	1	0	3	0	0	0	2	k__Bacteria; p__Firmicutes; c__Clostridia; o__Clostridiales; f__Lachnospiraceae; g__uncultured; s__uncultured_bacterium
503	7	2	0	1	5	3	2	1	1	2	3	0	2	0	3	1	0	2	3	2	3	6	5	k__Bacteria; p__Firmicutes; c__Clostridia; o__Clostridiales; f__Ruminococcaceae; g__[Eubacterium]_coprostanoligenes_group
504	1	4	2	3	9	5	0	1	0	2	3	3	1	4	0	0	0	1	1	0	0	2	1	k__Bacteria; p__Firmicutes; c__Clostridia; o__Clostridiales
505	1	0	7	0	2	4	3	2	1	3	0	0	0	0	2	0	0	3	3	0	2	1	0	k__Bacteria; p__Firmicutes; c__Clostridia; o__Clostridiales; f__Lachnospiraceae
506	0	0	0	1	1	1	4	2	0	1	0	0	6	0	0	0	1	0	1	0	2	0	0	k__Bacteria; p__Firmicutes; c__Clostridia; o__Clostridiales; f__Lachnospiraceae; g__Eisenbergiella; s__uncultured_bacterium
507	0	2	3	1	5	0	1	10	0	0	0	5	0	0	0	0	10	0	0	0	0	0	0	k__Bacteria; p__Firmicutes; c__Clostridia; o__Clostridiales; f__Ruminococcaceae; g__Ruminococcaceae_UCG-014; Ambiguous_taxa
508	14	4	1	1	8	12	1	13	0	6	8	4	0	2	0	2	0	0	0	8	0	0	0	k__Bacteria; p__Firmicutes; c__Clostridia; o__Clostridiales; f__Ruminococcaceae; g__Ruminococcaceae_UCG-014
509	8	8	5	2	2	6	6	1	1	5	21	2	0	1	0	2	1	0	1	5	1	0	0	k__Bacteria; p__Firmicutes; c__Clostridia; o__Clostridiales; f__Lachnospiraceae
510	0	0	1	1	2	1	0	1	4	1	0	0	1	0	0	0	0	0	5	0	1	0	0	k__Bacteria; p__Firmicutes; c__Clostridia; o__Clostridiales; f__Ruminococcaceae; g__Harryflintia; s__uncultured_bacterium
511	8	2	0	2	7	144	1	11	15	5	5	7	0	0	0	1	1	0	4	137	0	0	0	k__Bacteria; p__Firmicutes; c__Clostridia; o__Clostridiales; f__Ruminococcaceae; g__Ruminococcaceae_UCG-014
512	0	2	0	0	1	0	0	3	0	0	1	0	0	0	0	0	0	0	0	0	0	0	0	k__Bacteria; p__Firmicutes; c__Clostridia; o__Clostridiales; f__Lachnospiraceae
513	5	2	3	0	4	8	1	8	1	11	2	4	0	1	0	0	0	1	0	0	2	0	0	k__Bacteria; p__Firmicutes
514	3	5	5	4	3	0	0	3	5	1	1	0	13	0	3	8	1	12	5	13	2	14	2	k__Bacteria; p__Firmicutes; c__Clostridia; o__Clostridiales; f__Christensenellaceae; Ambiguous_taxa; Ambiguous_taxa
515	0	6	0	0	2	1	4	0	0	7	0	1	0	19	0	0	0	0	0	0	0	0	4	k__Bacteria; p__Bacteroidetes; c__Bacteroidia; o__Bacteroidales; f__Muribaculaceae; g__uncultured_bacterium; s__uncultured_bacterium
516	12	4	15	43	2	2	25	3	62	3	3	3	556	97	12	726	20	5	20	79	49	50	53	k__Bacteria; p__Firmicutes; c__Clostridia; o__Clostridiales; f__Lachnospiraceae
517	0	0	0	0	0	1	0	3	0	0	0	0	3	0	0	11	0	2	2	0	0	7	7	k__Bacteria; p__Actinobacteria; c__Coriobacteriia; o__Coriobacteriales
518	0	44	6	69	0	5	6	14	15	4	10	2	2	0	0	0	0	0	1	15	2	19	6	k__Bacteria; p__Firmicutes; c__Clostridia; o__Clostridiales; f__Lachnospiraceae; g__Lachnospiraceae_UCG-001; s__uncultured_bacterium
519	3	6	11	11	3	46	4	39	107	23	2	2	10	59	5	5	2	13	5	2	5	7	39	k__Bacteria; p__Bacteroidetes; c__Bacteroidia; o__Bacteroidales; f__Bacteroidaceae; g__Bacteroides
520	3	5	10	1	2	0	19	4	15	4	0	0	18	1	18	0	2	90	7	3	7	9	11	k__Bacteria; p__Bacteroidetes; c__Bacteroidia; o__Bacteroidales; f__Bacteroidaceae; g__Bacteroides
521	0	0	0	0	2	0	0	0	0	0	9	2	0	0	0	0	0	0	0	0	0	0	1	k__Bacteria
522	0	6	8	2	0	0	1	2	1	0	0	0	0	0	0	0	9	0	0	1	0	1	0	k__Bacteria; p__Firmicutes; c__Clostridia; o__Clostridiales; f__Ruminococcaceae; g__Ruminococcaceae_UCG-014
523	0	0	0	1	0	1	240	1	199	0	0	0	3	0	528	60	7	27	3	6	50	4	137	k__Bacteria; p__Firmicutes; c__Erysipelotrichia; o__Erysipelotrichales; f__Erysipelotrichaceae; g__[Clostridium]_innocuum_group; Ambiguous_taxa
524	1	0	1	2	4	4	2	6	3	2	3	0	0	1	4	2	6	2	2	3	3	3	0	k__Bacteria; p__Firmicutes; c__Clostridia; o__Clostridiales; f__Ruminococcaceae; g__Harryflintia; Ambiguous_taxa
525	17	3	4	7	0	4	2	2	9	4	3	0	14	6	4	3	0	2	3	8	0	11	4	k__Bacteria; p__Firmicutes; c__Clostridia; o__Clostridiales; f__Lachnospiraceae
526	0	0	0	0	0	0	0	0	1	0	0	0	0	0	0	0	0	0	0	0	0	0	0	k__Bacteria; p__Firmicutes; c__Clostridia; o__Clostridiales; f__Ruminococcaceae
527	3	4	1	1	3	8	0	4	1	8	1	4	0	2	0	0	0	0	0	1	0	0	0	k__Bacteria; p__Firmicutes; c__Clostridia; o__Clostridiales
528	0	0	1	0	0	0	2	1	19	1	0	1	0	0	0	0	0	0	0	0	0	0	0	k__Bacteria; p__Actinobacteria; c__Coriobacteriia; o__Coriobacteriales; f__Eggerthellaceae; g__CHKCI002; s__uncultured_bacterium
529	0	0	0	0	0	0	0	0	0	0	0	0	0	0	0	0	0	0	1	0	2	0	0	k__Bacteria; p__Firmicutes; c__Erysipelotrichia; o__Erysipelotrichales; f__Erysipelotrichaceae; g__Holdemanella; s__uncultured_bacterium
530	64	45	10	50	59	37	13	32	17	28	63	29	36	64	33	10	79	19	11	26	42	30	22	k__Bacteria; p__Firmicutes; c__Clostridia; o__Clostridiales; f__Ruminococcaceae; g__Ruminiclostridium_6
531	3	0	1	0	1	5	2	0	0	2	0	2	0	0	5	0	0	0	3	3	0	0	0	k__Bacteria; p__Tenericutes; c__Mollicutes; o__Mollicutes_RF39
532	77	102	12	113	82	51	46	17	6	20	80	34	50	125	2	30	0	26	5	4	0	25	26	k__Bacteria; p__Firmicutes; c__Clostridia; o__Clostridiales; f__Lachnospiraceae; g__Lachnospiraceae_NK4A136_group
533	6	6	7	6	4	48	1	18	30	7	1	2	37	24	4	37	12	30	16	23	10	18	14	k__Bacteria; p__Bacteroidetes; c__Bacteroidia; o__Bacteroidales; f__Bacteroidaceae; g__Bacteroides
534	7	12	0	2	1	8	9	0	4	7	1	1	6	1	2	3	5	7	5	2	7	0	0	k__Bacteria; p__Firmicutes; c__Clostridia; o__Clostridiales; f__Ruminococcaceae; g__Anaerotruncus
535	1	2	4	0	2	5	8	4	6	2	0	1	24	1	3	11	7	24	21	5	23	10	7	k__Bacteria; p__Bacteroidetes; c__Bacteroidia; o__Bacteroidales; f__Prevotellaceae; g__Prevotellaceae_NK3B31_group
536	14	0	4	2	2	8	4	0	3	0	1	2	6	6	0	2	1	5	1	3	1	4	7	k__Bacteria; p__Bacteroidetes; c__Bacteroidia; o__Bacteroidales; f__Tannerellaceae; g__Parabacteroides; s__uncultured_bacterium
537	0	0	0	0	0	0	0	0	0	0	0	0	0	1	0	0	0	0	0	0	1	0	0	k__Bacteria; p__Firmicutes; c__Erysipelotrichia; o__Erysipelotrichales; f__Erysipelotrichaceae; g__Turicibacter; s__uncultured_bacterium
538	1	0	0	0	0	2	0	1	0	0	0	0	0	0	0	0	8	0	0	0	3	0	0	k__Bacteria; p__Firmicutes; c__Clostridia; o__Clostridiales; f__Ruminococcaceae
539	0	0	1	0	0	0	0	1	0	0	0	0	0	0	0	0	0	1	0	1	0	0	1	k__Bacteria; p__Firmicutes; c__Clostridia; o__Clostridiales; f__Peptococcaceae
540	1	1	0	3	0	1	21	1	0	0	6	3	1	0	1	2	0	50	158	4	3	86	1	k__Bacteria; p__Firmicutes; c__Clostridia; o__Clostridiales; f__Clostridiales_vadinBB60_group; g__uncultured_bacterium; s__uncultured_bacterium
541	1	3	0	0	0	2	0	0	0	0	2	1	0	0	0	0	1	0	0	0	0	0	0	k__Bacteria; p__Firmicutes; c__Clostridia; o__Clostridiales; f__Ruminococcaceae; g__Oscillibacter; s__Oscillibacter_sp._1-3
542	2	1	1	0	0	0	0	1	1	2	2	0	4	2	0	1	0	1	1	2	1	0	0	k__Bacteria; p__Firmicutes; c__Clostridia; o__Clostridiales; f__Lachnospiraceae
543	0	0	2	0	0	0	0	0	0	0	0	0	0	0	0	0	0	0	0	0	0	1	0	k__Bacteria; p__Actinobacteria; c__Coriobacteriia; o__Coriobacteriales; f__Eggerthellaceae
544	29	15	15	15	1	1	3	13	6	15	4	16	19	11	9	31	0	1	2	39	11	1	9	k__Bacteria; p__Firmicutes; c__Clostridia; o__Clostridiales; f__Lachnospiraceae
545	5	3	12	30	0	8	33	3	2	0	37	1	0	38	0	0	0	2	4	0	10	2	5	k__Bacteria; p__Firmicutes; c__Clostridia; o__Clostridiales; f__Lachnospiraceae; g__uncultured
546	0	0	0	26	34	0	4	0	0	0	64	26	0	0	0	0	0	0	0	0	0	0	0	k__Bacteria; p__Bacteroidetes; c__Bacteroidia; o__Bacteroidales
547	1	2	0	1	0	5	0	4	3	0	1	0	8	2	1	3	4	11	5	8	1	2	0	k__Bacteria; p__Bacteroidetes; c__Bacteroidia; o__Bacteroidales; f__Bacteroidaceae; g__Bacteroides
548	0	1	0	1	2	0	0	0	0	0	13	1	0	0	0	0	0	0	6	0	0	0	1	k__Bacteria; p__Firmicutes; c__Clostridia; o__Clostridiales; f__Lachnospiraceae
549	0	0	4	1	1	1	2	21	11	0	0	0	0	39	0	0	0	0	0	0	0	0	83	k__Bacteria; p__Bacteroidetes; c__Bacteroidia; o__Bacteroidales; f__Bacteroidaceae; g__Bacteroides; s__uncultured_bacterium
550	3	0	0	3	0	2	0	3	1	0	3	0	0	9	0	1	0	0	2	5	1	0	1	k__Bacteria; p__Firmicutes; c__Clostridia; o__Clostridiales; f__Lachnospiraceae
551	1	0	1	0	1	1	0	9	3	0	0	0	5	24	10	7	6	21	40	2	20	46	41	k__Bacteria; p__Bacteroidetes; c__Bacteroidia; o__Bacteroidales; f__Bacteroidaceae; g__Bacteroides
552	0	0	0	0	0	1	1	20	0	0	0	0	4	0	2	0	0	2	4	1	0	0	0	k__Bacteria; p__Bacteroidetes; c__Bacteroidia; o__Bacteroidales
553	2	4	5	3	3	3	14	4	1	13	3	3	1	2	0	0	0	0	1	0	0	1	11	k__Bacteria; p__Bacteroidetes; c__Bacteroidia; o__Bacteroidales; f__Bacteroidaceae; g__Bacteroides
554	2	3	2	0	0	2	0	0	0	0	0	1	0	0	5	1	8	0	1	0	1	2	1	k__Bacteria; p__Firmicutes; c__Clostridia; o__Clostridiales; f__Ruminococcaceae; g__Ruminiclostridium_5; Ambiguous_taxa
555	0	1	1	0	2	3	2	3	6	0	0	2	0	0	0	1	2	3	0	1	1	0	3	k__Bacteria; p__Firmicutes; c__Clostridia; o__Clostridiales; f__Ruminococcaceae; g__Oscillibacter; s__Oscillibacter_sp._1-3
556	97	42	122	160	3	60	36	74	18	65	163	46	5	81	51	3	0	6	20	6	51	20	0	k__Bacteria; p__Firmicutes; c__Clostridia; o__Clostridiales; f__Lachnospiraceae
557	4	0	5	6	1	6	25	0	1	0	9	2	19	5	1	11	2	2	1	3	10	1	3	k__Bacteria; p__Firmicutes; c__Clostridia; o__Clostridiales; f__Ruminococcaceae; g__Anaerotruncus; s__uncultured_bacterium
558	20	46	2	10	26	23	11	20	37	3	26	11	5	20	2	4	7	8	2	6	18	0	6	k__Bacteria; p__Firmicutes; c__Clostridia; o__Clostridiales; f__Lachnospiraceae; g__Lachnospiraceae_NK4A136_group; s__uncultured_bacterium
559	33	8	3	4	0	0	0	55	19	18	3	0	0	5	59	20	37	0	0	11	1	0	17	k__Bacteria; p__Firmicutes; c__Clostridia; o__Clostridiales; f__Ruminococcaceae; g__Ruminococcaceae_UCG-013; s__uncultured_bacterium
560	0	0	0	0	2	0	0	0	0	0	2	0	0	0	0	0	0	0	0	0	0	0	0	k__Bacteria; p__Firmicutes; c__Clostridia; o__Clostridiales; f__Lachnospiraceae; g__Lachnospiraceae_NK4A136_group; s__Lachnospiraceae_bacterium_10-1
561	1	0	3	0	0	1	12	1	2	4	0	0	0	2	0	0	0	0	0	0	0	0	10	k__Bacteria; p__Bacteroidetes; c__Bacteroidia; o__Bacteroidales; f__Prevotellaceae; g__Prevotellaceae_NK3B31_group; s__uncultured_organism
562	0	1	0	1	0	1	0	2	0	3	0	0	1	1	1	0	1	2	3	2	9	1	4	k__Bacteria; p__Firmicutes; c__Clostridia; o__Clostridiales; f__Clostridiales_vadinBB60_group; Ambiguous_taxa; Ambiguous_taxa
563	0	0	2	14	0	0	1	2	3	0	1	0	14	4	0	3	2	0	6	3	3	3	2	k__Bacteria; p__Firmicutes; c__Clostridia; o__Clostridiales; f__Ruminococcaceae; g__Butyricicoccus; s__uncultured_bacterium
564	4	6	11	1	4	10	11	5	11	16	3	3	0	2	0	2	0	11	4	2	2	9	4	k__Bacteria; p__Firmicutes; c__Clostridia; o__Clostridiales; f__Peptostreptococcaceae
565	4	0	3	1	2	9	1	47	35	1	0	0	30	46	20	95	21	52	92	27	41	102	62	k__Bacteria; p__Bacteroidetes; c__Bacteroidia; o__Bacteroidales; f__Bacteroidaceae; g__Bacteroides; Ambiguous_taxa
566	0	1	1	1	1	1	0	0	2	0	1	1	0	0	0	0	0	0	0	0	0	0	0	k__Bacteria; p__Firmicutes; c__Clostridia; o__Clostridiales; f__Ruminococcaceae
567	7	15	38	0	25	13	13	42	10	18	12	15	0	1	3	1	29	7	5	10	9	14	12	k__Bacteria; p__Firmicutes; c__Clostridia; o__Clostridiales; f__Peptostreptococcaceae
568	2	2	3	2	3	3	3	2	1	2	1	2	4	0	7	4	7	6	15	7	6	5	5	k__Bacteria; p__Firmicutes; c__Clostridia; o__Clostridiales; f__Eubacteriaceae; g__Anaerofustis; s__uncultured_bacterium
569	2	1	0	4	2	0	0	0	2	2	0	1	0	0	0	3	0	0	0	0	0	0	0	k__Bacteria; p__Firmicutes; c__Clostridia; o__Clostridiales
570	0	0	0	0	0	0	0	0	0	0	0	0	0	0	0	0	0	0	0	0	0	1	0	k__Bacteria; p__Firmicutes; c__Clostridia; o__Clostridiales; f__Ruminococcaceae
571	2	5	5	3	1	2	4	1	1	3	4	8	7	3	4	2	1	1	4	3	5	6	1	k__Bacteria; p__Firmicutes; c__Clostridia; o__Clostridiales; f__Ruminococcaceae
572	1	3	8	0	3	3	34	2	2	5	5	2	1	4	0	0	0	9	2	1	0	0	16	k__Bacteria; p__Bacteroidetes; c__Bacteroidia; o__Bacteroidales; f__Bacteroidaceae; g__Bacteroides
573	0	0	2	0	0	9	3	53	46	0	0	0	44	49	34	128	35	103	143	32	63	188	95	k__Bacteria; p__Bacteroidetes; c__Bacteroidia; o__Bacteroidales; f__Bacteroidaceae; g__Bacteroides; Ambiguous_taxa
574	1	0	0	0	1	1	0	0	2	0	0	2	1	1	3	0	0	1	5	1	3	2	0	k__Bacteria; p__Firmicutes; c__Clostridia; o__Clostridiales; f__Lachnospiraceae; g__GCA-900066755; Ambiguous_taxa
575	2	4	1	7	0	1	2	1	2	2	1	0	1	0	0	2	0	0	2	1	1	0	1	k__Bacteria; p__Firmicutes; c__Clostridia; o__Clostridiales; f__Lachnospiraceae; g__Lachnospiraceae_NK4A136_group; s__uncultured_bacterium
576	6	2	5	2	1	40	0	14	34	6	1	4	11	18	11	31	10	5	20	29	16	21	12	k__Bacteria; p__Bacteroidetes; c__Bacteroidia; o__Bacteroidales; f__Bacteroidaceae; g__Bacteroides
577	1	7	2	5	1	2	5	33	26	5	2	3	1	41	14	1	2	40	9	1	2	6	93	k__Bacteria; p__Bacteroidetes; c__Bacteroidia; o__Bacteroidales; f__Bacteroidaceae; g__Bacteroides
578	0	13	1	5	1	11	1	0	32	2	0	10	50	0	12	21	3	16	20	17	12	5	21	k__Bacteria; p__Firmicutes; c__Clostridia; o__Clostridiales; f__Ruminococcaceae; g__Ruminiclostridium_5; Ambiguous_taxa
579	1	2	0	1	1	0	0	0	0	4	1	0	0	2	0	0	1	1	1	0	1	1	0	k__Bacteria; p__Firmicutes; c__Clostridia; o__Clostridiales; f__Ruminococcaceae; g__Intestinimonas
580	28	15	21	1	10	15	12	10	8	60	12	8	0	1	0	1	2	1	1	1	1	14	5	k__Bacteria; p__Firmicutes; c__Erysipelotrichia; o__Erysipelotrichales; f__Erysipelotrichaceae; g__Turicibacter; s__uncultured_bacterium
581	0	1	2	0	1	0	47	1	10	7	0	0	0	3	2	0	0	0	0	0	0	0	11	k__Bacteria; p__Bacteroidetes; c__Bacteroidia; o__Bacteroidales; f__Bacteroidaceae; g__Bacteroides; s__uncultured_bacterium
582	3	0	0	4	0	5	2	10	5	1	5	0	1	0	0	6	1	7	6	4	0	0	5	k__Bacteria; p__Firmicutes; c__Clostridia; o__Clostridiales; f__Lachnospiraceae
583	2	0	0	1	0	0	0	1	0	2	0	0	0	0	0	0	0	0	0	0	0	0	0	k__Bacteria; p__Firmicutes; c__Clostridia; o__Clostridiales; f__Ruminococcaceae; g__Ruminococcus_1
584	1	0	1	0	0	2	1	1	0	2	4	0	1	0	0	0	0	0	0	2	3	0	0	k__Bacteria; p__Firmicutes; c__Clostridia; o__Clostridiales; f__Lachnospiraceae
585	1	2	4	2	3	24	5	15	40	16	2	2	2	45	0	1	0	0	0	0	0	0	30	k__Bacteria; p__Bacteroidetes; c__Bacteroidia; o__Bacteroidales; f__Bacteroidaceae; g__Bacteroides; s__uncultured_bacterium
586	39	25	13	6	17	25	24	14	15	22	29	15	4	4	2	7	12	8	13	8	8	8	6	k__Bacteria; p__Firmicutes; c__Clostridia; o__Clostridiales; f__Peptostreptococcaceae
587	0	0	0	1	0	1	3	1	0	4	6	3	1	0	0	1	1	4	1	2	8	5	4	k__Bacteria; p__Firmicutes; c__Clostridia; o__Clostridiales; f__Clostridiales_vadinBB60_group; g__uncultured_bacterium; s__uncultured_bacterium
588	0	1	0	0	0	0	0	1	0	0	0	0	0	0	0	0	2	0	1	1	0	0	0	k__Bacteria; p__Firmicutes; c__Clostridia; o__Clostridiales; f__Lachnospiraceae
589	0	0	0	2	1	0	0	6	1	0	3	0	0	0	0	0	0	0	0	1	0	0	0	k__Bacteria; p__Bacteroidetes; c__Bacteroidia; o__Bacteroidales; f__Bacteroidaceae; g__Bacteroides; s__uncultured_bacterium
590	6	0	2	5	0	7	8	3	2	6	10	2	2	3	1	13	9	2	1	1	4	1	2	k__Bacteria; p__Firmicutes; c__Clostridia; o__Clostridiales; f__Lachnospiraceae
591	1	2	0	0	0	1	0	2	0	4	0	3	0	1	13	0	0	1	2	1	6	0	1	k__Bacteria; p__Tenericutes; c__Mollicutes; o__Mollicutes_RF39; f__uncultured_bacterium; g__uncultured_bacterium; s__uncultured_bacterium
592	0	0	0	0	0	1	0	0	0	1	0	1	0	0	0	0	0	0	0	0	0	0	0	k__Bacteria; p__Firmicutes; c__Clostridia; o__Clostridiales; f__Ruminococcaceae
594	204	83	60	161	1	14	18	64	71	77	41	88	194	65	72	322	6	6	14	307	118	8	63	k__Bacteria; p__Firmicutes; c__Clostridia; o__Clostridiales; f__Lachnospiraceae
595	1	3	0	0	6	6	2	6	0	2	3	4	0	0	0	1	0	0	0	0	0	0	0	k__Bacteria; p__Firmicutes; c__Clostridia; o__Clostridiales; f__Ruminococcaceae; g__Ruminococcaceae_UCG-014
596	7	4	3	6	0	11	4	4	11	3	22	2	0	3	2	2	1	3	2	0	0	7	2	k__Bacteria; p__Firmicutes; c__Clostridia; o__Clostridiales; f__Ruminococcaceae; g__Ruminiclostridium_9; s__uncultured_bacterium
597	29	105	3	78	9	88	5	20	31	45	51	11	32	89	16	38	172	4	4	17	48	45	6	k__Bacteria; p__Firmicutes; c__Clostridia; o__Clostridiales; f__Ruminococcaceae
598	0	4	7	0	5	5	0	52	0	1	0	0	0	2	7	0	62	0	0	4	17	0	3	k__Bacteria; p__Firmicutes; c__Clostridia; o__Clostridiales; f__Ruminococcaceae; g__Ruminococcaceae_UCG-014
599	0	0	3	1	1	1	1	3	1	1	0	0	0	0	4	0	5	0	0	12	4	0	1	k__Bacteria; p__Firmicutes; c__Clostridia; o__Clostridiales; f__Ruminococcaceae
600	1	3	0	0	0	2	1	2	1	0	0	0	0	2	0	0	0	0	0	1	1	0	1	k__Bacteria; p__Firmicutes; c__Clostridia; o__Clostridiales; f__Ruminococcaceae; g__Oscillibacter
601	1	2	1	0	1	2	0	2	0	2	3	1	0	0	0	1	1	1	2	2	4	0	2	k__Bacteria; p__Firmicutes; c__Clostridia; o__Clostridiales; f__Lachnospiraceae
602	3	1	0	7	4	4	2	0	0	1	1	2	3	2	0	1	0	4	1	1	0	0	2	k__Bacteria; p__Firmicutes; c__Clostridia; o__Clostridiales; f__Lachnospiraceae; g__GCA-900066575; s__uncultured_bacterium
603	9	2	0	0	2	0	10	1	3	13	0	0	0	0	0	0	0	1	0	0	2	0	0	k__Bacteria; p__Firmicutes; c__Clostridia; o__Clostridiales; f__Lachnospiraceae
604	0	0	0	0	3	0	1	6	6	0	0	0	2	3	11	5	1	37	7	1	2	7	4	k__Bacteria; p__Bacteroidetes; c__Bacteroidia; o__Bacteroidales; f__Bacteroidaceae; g__Bacteroides; s__uncultured_bacterium
605	0	1	2	0	0	0	3	0	0	1	0	1	2	0	3	0	2	0	2	1	1	0	0	k__Bacteria; p__Actinobacteria; c__Coriobacteriia; o__Coriobacteriales; f__Coriobacteriaceae; g__Collinsella
606	1	0	1	0	0	5	3	8	13	0	0	0	11	11	52	0	1	1	8	4	24	1	9	k__Bacteria; p__Proteobacteria; c__Gammaproteobacteria; o__Betaproteobacteriales; f__Burkholderiaceae
607	0	0	0	0	0	0	0	0	0	0	0	0	0	1	0	0	0	2	0	1	0	0	1	k__Bacteria; p__Bacteroidetes; c__Bacteroidia; o__Bacteroidales; f__Bacteroidaceae; g__Bacteroides
608	0	0	1	1	0	0	6	0	0	0	0	0	0	0	0	0	0	0	0	0	0	0	0	k__Bacteria; p__Firmicutes; c__Clostridia; o__Clostridiales; f__Ruminococcaceae; g__Butyricicoccus; s__uncultured_bacterium
609	25	69	1	7	16	27	11	36	49	5	27	14	4	10	4	5	19	21	4	3	18	0	13	k__Bacteria; p__Firmicutes; c__Clostridia; o__Clostridiales; f__Lachnospiraceae
610	1	2	0	0	3	1	0	8	0	0	0	0	0	0	1	0	0	0	1	4	0	1	0	k__Bacteria; p__Bacteroidetes; c__Bacteroidia; o__Bacteroidales; f__Prevotellaceae; g__Prevotellaceae_UCG-001; s__uncultured_bacterium
611	2	0	0	1	0	4	1	0	0	4	2	2	0	0	0	0	0	2	1	1	0	0	0	k__Bacteria; p__Tenericutes; c__Mollicutes; o__Mollicutes_RF39; f__uncultured_bacterium; g__uncultured_bacterium; s__uncultured_bacterium
612	5	6	0	0	0	1	4	2	5	0	0	0	0	0	9	1	2	0	1	0	3	3	0	k__Bacteria; p__Firmicutes; c__Clostridia; o__Clostridiales
613	0	0	0	6	23	0	0	0	0	0	12	10	0	0	0	0	0	0	0	0	0	0	0	k__Bacteria; p__Bacteroidetes; c__Bacteroidia; o__Bacteroidales
614	4	5	1	3	3	4	2	8	2	4	2	9	8	11	9	9	14	1	8	5	7	0	5	k__Bacteria; p__Firmicutes; c__Clostridia; o__Clostridiales
615	0	1	1	0	2	0	0	2	0	1	1	2	0	0	0	0	1	0	1	0	1	0	0	k__Bacteria; p__Firmicutes
616	1	0	0	1	0	0	0	0	0	0	2	1	3	0	0	0	0	0	0	0	1	0	0	k__Bacteria; p__Firmicutes; c__Clostridia; o__Clostridiales; f__Lachnospiraceae; g__Lachnospiraceae_NK4A136_group; s__uncultured_bacterium
617	0	0	1	0	0	0	0	0	1	1	0	0	0	0	7	1	3	4	1	2	3	3	3	k__Bacteria; p__Firmicutes; c__Clostridia; o__Clostridiales; f__Ruminococcaceae; g__[Eubacterium]_coprostanoligenes_group
618	0	0	0	0	0	0	0	0	2	0	1	0	2	0	0	0	0	0	0	0	0	1	2	k__Bacteria; p__Firmicutes; c__Clostridia; o__Clostridiales; f__Lachnospiraceae; g__uncultured; s__uncultured_bacterium
619	1	0	0	2	0	0	0	0	1	0	0	0	0	2	0	0	0	2	2	0	0	1	0	k__Bacteria; p__Firmicutes; c__Clostridia; o__Clostridiales; f__Ruminococcaceae
620	2	1	0	0	1	0	0	16	1	0	0	1	4	4	12	7	8	0	61	7	5	5	1	k__Bacteria; p__Bacteroidetes; c__Bacteroidia; o__Bacteroidales; f__Bacteroidaceae; g__Bacteroides
621	143	205	158	63	248	24	832	29	12	54	228	117	203	4	15	14	140	215	48	17	11	32	7	k__Bacteria; p__Bacteroidetes; c__Bacteroidia; o__Bacteroidales; f__Bacteroidaceae; g__Bacteroides
622	1	1	30	27	1	96	20	0	14	1	22	65	0	6	3	6	61	0	7	6	16	1	0	k__Bacteria; p__Firmicutes; c__Clostridia; o__Clostridiales; f__Ruminococcaceae; g__Ruminococcaceae_UCG-014
623	0	0	0	0	4	0	0	0	0	0	3	2	0	0	0	0	0	0	0	0	0	0	0	k__Bacteria; p__Bacteroidetes; c__Bacteroidia; o__Bacteroidales
624	1	3	1	2	2	3	2	2	0	1	2	0	5	10	0	1	0	2	0	0	0	9	4	k__Bacteria; p__Firmicutes; c__Clostridia; o__Clostridiales; f__Lachnospiraceae; g__Lachnospiraceae_NK4A136_group; s__Clostridiales_bacterium_CIEAF_020
625	2	0	0	0	2	3	1	1	1	0	0	0	10	1	1	7	1	17	7	1	8	3	2	k__Bacteria; p__Bacteroidetes; c__Bacteroidia; o__Bacteroidales; f__Prevotellaceae; g__Prevotellaceae_UCG-001; s__uncultured_bacterium
626	0	0	3	0	0	0	0	0	2	0	0	0	3	0	1	3	1	0	2	2	1	0	4	k__Bacteria; p__Bacteroidetes; c__Bacteroidia; o__Bacteroidales; f__Bacteroidaceae; g__Bacteroides
627	2	0	6	0	1	1	0	11	5	0	0	0	5	18	3	16	8	20	6	4	21	34	44	k__Bacteria; p__Bacteroidetes; c__Bacteroidia; o__Bacteroidales; f__Bacteroidaceae; g__Bacteroides; s__uncultured_bacterium
628	0	6	0	1	0	3	0	4	1	0	2	1	0	0	0	0	0	0	0	0	0	0	0	k__Bacteria; p__Firmicutes; c__Clostridia; o__Clostridiales; f__Lachnospiraceae
629	0	1	1	0	1	1	0	0	0	1	2	0	2	1	0	2	0	1	2	1	2	0	0	k__Bacteria; p__Firmicutes; c__Clostridia; o__Clostridiales; f__Ruminococcaceae
630	0	0	1	0	0	0	2	0	0	0	0	0	3	0	0	1	0	1	2	0	0	0	2	k__Bacteria; p__Bacteroidetes; c__Bacteroidia; o__Bacteroidales; f__Prevotellaceae; g__Prevotellaceae_NK3B31_group; s__uncultured_organism
631	0	0	0	0	0	0	2	0	0	0	0	0	0	0	0	0	0	0	0	0	0	0	1	k__Bacteria; p__Bacteroidetes; c__Bacteroidia; o__Bacteroidales
632	4	10	2	3	8	1	7	6	0	13	8	0	2	3	23	0	12	1	1	3	6	3	0	k__Bacteria; p__Firmicutes; c__Clostridia; o__Clostridiales; f__Ruminococcaceae; g__Ruminococcaceae_UCG-014
633	0	1	0	0	1	0	0	0	0	1	0	0	1	1	3	0	1	0	2	1	5	2	0	k__Bacteria; p__Firmicutes; c__Erysipelotrichia; o__Erysipelotrichales; f__Erysipelotrichaceae; g__Dubosiella; s__uncultured_bacterium
634	10	7	3	5	4	10	10	3	6	16	2	1	6	6	1	1	9	10	3	9	5	3	3	k__Bacteria; p__Firmicutes; c__Clostridia; o__Clostridiales; f__Lachnospiraceae
635	9	9	14	2	8	9	5	5	7	10	15	2	0	0	0	2	3	6	5	1	3	7	3	k__Bacteria; p__Firmicutes; c__Erysipelotrichia; o__Erysipelotrichales; f__Erysipelotrichaceae; g__Turicibacter; s__uncultured_bacterium
636	2	3	1	1	2	3	3	1	1	3	3	3	0	1	1	0	1	0	2	2	2	0	0	k__Bacteria; p__Firmicutes; c__Clostridia; o__Clostridiales; f__Christensenellaceae; g__Christensenellaceae_R-7_group
637	7	4	6	0	2	3	2	6	2	4	1	1	0	0	26	0	2	0	4	0	0	0	0	k__Bacteria; p__Tenericutes; c__Mollicutes; o__Mollicutes_RF39
638	65	33	12	15	17	22	20	15	23	25	19	28	36	21	10	49	8	8	10	21	21	27	15	k__Bacteria; p__Firmicutes; c__Clostridia; o__Clostridiales; f__Ruminococcaceae; g__Ruminococcaceae_UCG-004; s__uncultured_bacterium
639	1	2	1	3	4	5	2	34	0	1	1	0	1	3	2	2	16	0	1	6	15	1	9	k__Bacteria; p__Firmicutes; c__Clostridia; o__Clostridiales
640	0	0	0	0	0	1	0	1	0	0	0	0	0	0	0	0	0	4	1	0	0	1	2	k__Bacteria; p__Bacteroidetes; c__Bacteroidia; o__Flavobacteriales; f__Flavobacteriaceae; g__uncultured; s__gut_metagenome
641	29	18	57	10	44	55	0	34	0	25	26	50	0	9	6	27	17	1	7	31	11	31	2	k__Bacteria; p__Firmicutes; c__Clostridia; o__Clostridiales; f__Ruminococcaceae; g__Ruminococcus_1; s__uncultured_bacterium
643	0	0	0	0	0	0	0	0	0	0	0	2	0	0	0	0	0	0	0	0	0	0	0	k__Bacteria; p__Bacteroidetes; c__Bacteroidia; o__Bacteroidales
644	4	1	0	0	0	0	1	0	0	0	0	0	0	0	1	0	0	1	0	2	1	0	0	k__Bacteria; p__Tenericutes; c__Mollicutes; o__Mollicutes_RF39
645	0	0	0	1	0	0	0	0	0	0	2	2	0	0	0	0	0	0	0	0	0	0	0	k__Bacteria
646	8	7	8	0	0	2	7	6	2	19	3	5	0	0	2	2	0	4	3	3	14	10	9	k__Bacteria; p__Firmicutes; c__Erysipelotrichia; o__Erysipelotrichales; f__Erysipelotrichaceae; g__Turicibacter; s__uncultured_bacterium
647	0	5	2	0	6	3	0	1	10	2	1	0	0	1	0	0	2	1	0	4	3	1	4	k__Bacteria; p__Firmicutes; c__Clostridia; o__Clostridiales; f__Lachnospiraceae
648	0	0	0	0	0	0	0	0	0	0	0	0	0	1	0	0	2	0	0	0	0	0	0	k__Bacteria; p__Proteobacteria; c__Gammaproteobacteria; o__Aeromonadales; f__Aeromonadaceae; g__Oceanimonas; Ambiguous_taxa
649	18	8	7	10	4	7	19	0	5	4	19	7	8	6	2	0	1	7	16	1	22	11	12	k__Bacteria; p__Firmicutes; c__Clostridia; o__Clostridiales; f__Ruminococcaceae
650	4	7	17	9	1	15	7	62	0	3	0	1	4	33	5	1	58	0	0	7	49	2	30	k__Bacteria; p__Firmicutes; c__Clostridia; o__Clostridiales; f__Ruminococcaceae; g__Ruminococcaceae_UCG-014; s__uncultured_bacterium
651	0	1	7	1	0	2	0	11	0	1	1	0	0	2	0	1	11	0	1	0	3	1	4	k__Bacteria; p__Firmicutes; c__Clostridia; o__Clostridiales
652	1	1	1	0	0	0	0	7	1	1	0	1	0	6	0	0	4	0	0	0	3	0	3	k__Bacteria; p__Firmicutes; c__Clostridia; o__Clostridiales; f__Lachnospiraceae
653	0	0	0	0	0	0	1	0	0	0	0	0	0	1	0	0	1	0	0	0	0	0	0	k__Bacteria; p__Firmicutes; c__Clostridia; o__Clostridiales; f__Ruminococcaceae
654	0	0	0	1	6	0	0	0	0	0	1	6	0	0	0	0	0	0	0	0	0	0	0	k__Bacteria; p__Firmicutes; c__Clostridia; o__Clostridiales; f__Ruminococcaceae; g__Ruminococcus_1
655	0	0	0	3	5	0	0	0	0	0	5	3	0	0	0	0	0	0	0	0	0	0	0	k__Bacteria; p__Bacteroidetes; c__Bacteroidia; o__Bacteroidales; f__Muribaculaceae
656	1	1	0	1	2	0	21	2	4	2	2	0	12	0	4	0	4	22	5	0	3	2	1	k__Bacteria; p__Bacteroidetes; c__Bacteroidia; o__Bacteroidales; f__Bacteroidaceae; g__Bacteroides
657	3	0	1	0	1	0	0	1	0	1	0	0	0	0	0	0	0	1	1	0	0	0	1	k__Bacteria; p__Firmicutes; c__Clostridia; o__Clostridiales; f__Ruminococcaceae; g__Ruminococcaceae_UCG-014
659	0	0	3	0	0	1	1	3	1	1	1	3	0	1	0	0	2	0	0	1	1	2	0	k__Bacteria; p__Firmicutes
660	0	0	0	0	1	0	0	1	0	0	0	0	0	2	0	0	2	0	0	1	1	0	0	k__Bacteria; p__Firmicutes; c__Clostridia; o__Clostridiales; f__Ruminococcaceae
661	0	1	0	0	3	1	2	0	2	1	0	1	0	0	3	0	0	0	0	0	0	0	0	k__Bacteria; p__Firmicutes; c__Clostridia; o__Clostridiales; f__Ruminococcaceae; g__Caproiciproducens; s__uncultured_bacterium
662	0	0	0	0	0	0	0	0	0	1	0	0	0	0	1	0	1	0	0	0	0	0	0	k__Bacteria; p__Bacteroidetes; c__Bacteroidia; o__Bacteroidales; f__Rikenellaceae; g__Alistipes
663	0	7	0	6	0	21	1	2	65	1	5	7	7	12	160	5	5	422	11	2	1	23	8	k__Bacteria; p__Bacteroidetes; c__Bacteroidia; o__Bacteroidales; f__Bacteroidaceae; g__Bacteroides; s__uncultured_bacterium
664	0	0	1	0	0	0	0	1	1	0	1	1	0	0	1	1	0	0	0	0	0	0	0	k__Bacteria; p__Bacteroidetes; c__Bacteroidia; o__Bacteroidales; f__Prevotellaceae; g__Prevotellaceae_UCG-001; s__uncultured_bacterium
665	2	3	1	2	2	1	2	0	0	0	2	1	0	3	0	0	0	1	0	0	1	0	0	k__Bacteria; p__Firmicutes; c__Clostridia; o__Clostridiales; f__Ruminococcaceae; g__Oscillibacter; s__Oscillibacter_sp._1-3
666	0	3	0	2	0	1	0	4	0	0	1	0	2	9	0	1	8	0	0	1	1	0	1	k__Bacteria; p__Firmicutes; c__Clostridia; o__Clostridiales
667	0	0	0	2	6	1	0	2	0	1	4	1	18	0	0	3	0	8	4	4	3	3	0	k__Bacteria; p__Bacteroidetes; c__Bacteroidia; o__Bacteroidales; f__Bacteroidaceae; g__Bacteroides
668	0	0	0	0	1	0	0	0	0	0	1	0	0	0	0	1	0	0	0	0	0	0	0	k__Bacteria; p__Firmicutes; c__Clostridia; o__Clostridiales; f__Ruminococcaceae; g__Ruminococcaceae_UCG-014
669	26	4	1	0	2	20	5	9	4	32	15	5	0	2	0	9	71	16	0	2	18	4	0	k__Bacteria; p__Firmicutes; c__Clostridia; o__Clostridiales; f__Ruminococcaceae; g__Ruminococcaceae_UCG-014
670	0	0	0	0	0	0	0	0	0	0	0	0	0	0	0	0	1	0	0	0	0	0	0	k__Bacteria; p__Proteobacteria; c__Alphaproteobacteria; o__Rhodobacterales; f__Rhodobacteraceae; g__Tropicibacter
671	3	1	1	0	0	4	1	0	6	1	1	0	3	1	9	0	9	10	13	3	21	0	1	k__Bacteria; p__Firmicutes; c__Erysipelotrichia; o__Erysipelotrichales; f__Erysipelotrichaceae; g__Faecalibaculum; s__uncultured_bacterium
672	3	0	0	0	0	1	0	0	1	0	1	0	0	1	18	0	0	1	0	0	5	0	0	k__Bacteria; p__Firmicutes; c__Clostridia; o__Clostridiales; f__Lachnospiraceae; g__Hungatella; Ambiguous_taxa
673	0	0	0	0	0	0	2	0	0	0	0	0	0	0	0	0	0	0	0	0	0	0	0	k__Bacteria; p__Proteobacteria; c__Gammaproteobacteria; o__Alteromonadales; f__Pseudoalteromonadaceae; g__Pseudoalteromonas; Ambiguous_taxa
674	0	0	0	0	0	0	0	1	11	0	0	0	0	0	14	0	0	0	0	0	1	0	0	k__Bacteria; p__Firmicutes; c__Clostridia; o__Clostridiales; f__Ruminococcaceae; g__Fournierella; s__uncultured_organism
675	1	4	0	1	1	0	0	0	1	0	0	1	0	0	0	0	0	3	0	0	0	1	1	k__Bacteria; p__Bacteroidetes; c__Bacteroidia; o__Flavobacteriales; f__Flavobacteriaceae; g__uncultured; s__gut_metagenome
676	0	1	0	0	0	0	0	0	0	0	0	0	0	0	0	0	1	0	0	1	0	1	0	k__Bacteria; p__Tenericutes; c__Mollicutes; o__Mycoplasmatales; f__Mycoplasmataceae; g__Mycoplasma; s__Mycoplasma_hyorhinis
678	4	4	2	1	0	2	4	1	1	0	0	1	0	0	3	0	2	2	0	3	2	1	1	k__Bacteria; p__Actinobacteria; c__Coriobacteriia; o__Coriobacteriales; f__Eggerthellaceae; g__Gordonibacter; Ambiguous_taxa
679	0	1	0	0	0	1	0	0	0	0	0	1	0	1	0	0	3	0	0	0	0	0	0	k__Bacteria; p__Firmicutes; c__Clostridia; o__Clostridiales; f__Ruminococcaceae; g__[Eubacterium]_coprostanoligenes_group
680	0	0	0	0	1	0	0	0	0	0	0	0	0	0	0	0	1	0	0	0	0	0	0	k__Bacteria; p__Bacteroidetes; c__Bacteroidia; o__Chitinophagales; f__Saprospiraceae; g__uncultured
681	0	0	0	0	0	0	0	1	0	0	0	0	0	27	15	3	0	2	3	1	5	7	11	k__Bacteria; p__Actinobacteria; c__Coriobacteriia; o__Coriobacteriales; f__Eggerthellaceae
682	1	0	1	0	4	2	0	0	0	0	0	2	0	0	0	0	0	0	0	0	0	0	0	k__Bacteria; p__Firmicutes; c__Clostridia; o__Clostridiales; f__Ruminococcaceae; g__Ruminococcaceae_UCG-014
683	19	15	33	0	3	7	16	11	7	38	10	15	1	1	1	2	2	13	2	5	3	20	8	k__Bacteria; p__Firmicutes; c__Clostridia; o__Clostridiales; f__Peptostreptococcaceae; g__Romboutsia; s__uncultured_bacterium
685	1	2	1	0	2	9	0	11	0	1	0	1	0	6	7	1	39	1	2	3	4	2	10	k__Bacteria; p__Firmicutes; c__Clostridia; o__Clostridiales; f__Ruminococcaceae; g__Ruminococcaceae_UCG-014
686	0	0	0	0	0	0	1	0	0	0	0	0	0	0	0	0	0	0	0	0	0	0	0	k__Bacteria; p__Tenericutes; c__Mollicutes; o__Mollicutes_RF39; f__uncultured_bacterium; g__uncultured_bacterium; s__uncultured_bacterium
687	0	1	0	0	0	0	0	0	0	0	0	0	0	0	0	0	0	0	0	0	1	0	1	k__Archaea; p__Euryarchaeota; c__Methanobacteria; o__Methanobacteriales; f__Methanobacteriaceae; g__Methanobrevibacter; s__uncultured_archaeon
688	3	3	7	0	4	7	4	3	4	0	1	2	4	2	0	5	6	27	1	2	6	4	9	k__Bacteria; p__Bacteroidetes; c__Bacteroidia; o__Bacteroidales; f__Tannerellaceae; g__Parabacteroides
689	3	3	2	2	8	2	4	2	3	5	1	1	4	2	0	2	1	5	5	2	0	3	6	k__Bacteria; p__Bacteroidetes; c__Bacteroidia; o__Bacteroidales; f__Bacteroidaceae; g__Bacteroides; Ambiguous_taxa
690	0	0	2	0	0	1	0	0	0	2	0	0	0	0	0	0	1	0	0	1	0	2	0	k__Bacteria; p__Firmicutes
691	7	9	8	1	9	4	1	6	1	0	0	2	6	2	1	4	0	11	0	5	4	4	3	k__Bacteria; p__Bacteroidetes; c__Bacteroidia; o__Bacteroidales
692	1	0	3	0	0	10	0	4	0	0	0	0	0	0	6	0	3	0	2	12	1	0	0	k__Bacteria; p__Firmicutes; c__Clostridia; o__Clostridiales; f__Ruminococcaceae; g__Ruminococcaceae_UCG-014
693	0	4	5	0	4	5	0	0	0	0	0	6	0	2	0	0	5	0	0	0	0	0	0	k__Bacteria; p__Firmicutes; c__Clostridia; o__Clostridiales; f__Ruminococcaceae; g__[Eubacterium]_coprostanoligenes_group; s__uncultured_bacterium
694	0	0	0	0	0	0	0	5	0	0	0	0	0	0	0	0	0	0	0	0	0	1	0	k__Bacteria; p__Firmicutes; c__Clostridia; o__Clostridiales; f__Ruminococcaceae
695	0	0	2	0	2	0	0	11	0	0	0	0	0	2	0	2	4	0	0	0	2	2	0	k__Bacteria; p__Firmicutes; c__Clostridia; o__Clostridiales; f__Ruminococcaceae; g__Ruminococcaceae_UCG-014
696	2	6	6	5	1	7	7	1	11	3	1	4	1	8	1	0	0	2	0	1	0	0	10	k__Bacteria; p__Bacteroidetes; c__Bacteroidia; o__Bacteroidales; f__Bacteroidaceae; g__Bacteroides; s__uncultured_bacterium
697	0	0	3	0	0	0	0	0	0	0	0	0	0	0	0	0	0	0	0	0	0	0	0	k__Bacteria; p__Firmicutes; c__Clostridia; o__Clostridiales
698	9	11	6	3	2	10	14	2	3	11	5	1	13	3	6	5	5	8	3	5	6	1	8	k__Bacteria; p__Bacteroidetes; c__Bacteroidia; o__Bacteroidales; f__Tannerellaceae; g__Parabacteroides; s__uncultured_organism
699	0	0	0	0	0	0	0	1	0	1	0	0	0	0	0	0	0	0	0	0	0	0	0	k__Bacteria
701	0	0	1	0	1	0	1	0	2	5	0	2	0	0	0	0	0	0	0	0	1	1	0	k__Bacteria; p__Firmicutes; c__Clostridia; o__Clostridiales; f__Peptostreptococcaceae
702	0	0	0	0	1	0	0	0	0	0	0	0	0	0	0	0	0	0	0	0	0	0	0	k__Bacteria; p__Firmicutes; c__Clostridia; o__Clostridiales; f__Ruminococcaceae; g__Ruminococcaceae_UCG-014; s__unidentified_rumen_bacterium_12-124
703	0	0	1	0	0	0	0	1	0	0	0	0	0	0	0	0	0	0	0	0	0	0	0	k__Bacteria; p__Firmicutes; c__Clostridia; o__Clostridiales; f__Ruminococcaceae
704	15	1	34	40	1	4	1	3	8	3	93	1	0	1	0	0	0	0	0	17	17	0	12	k__Bacteria; p__Firmicutes; c__Clostridia; o__Clostridiales; f__Lachnospiraceae; g__Lachnospiraceae_UCG-001; s__uncultured_bacterium
705	3	0	0	0	0	9	0	93	20	4	41	0	0	0	6	159	0	0	0	488	24	7	0	k__Bacteria; p__Firmicutes; c__Clostridia; o__Clostridiales; f__Lachnospiraceae
706	6	6	11	11	6	11	11	7	14	0	9	5	5	4	6	5	5	1	11	1	9	1	5	k__Bacteria; p__Firmicutes; c__Clostridia; o__Clostridiales; f__Ruminococcaceae; g__Intestinimonas
707	3	1	1	0	1	2	1	2	0	1	1	1	1	0	1	0	0	0	0	6	0	0	0	k__Bacteria; p__Firmicutes; c__Clostridia; o__Clostridiales; f__Ruminococcaceae; g__Ruminococcaceae_UCG-014
708	0	0	1	0	1	0	0	0	0	0	1	0	0	0	0	0	0	0	0	1	0	0	1	k__Bacteria; p__Firmicutes; c__Clostridia; o__Clostridiales; f__Ruminococcaceae
709	1	0	0	0	0	5	0	0	0	0	5	2	0	0	0	0	0	0	0	1	0	0	0	k__Bacteria; p__Firmicutes; c__Clostridia; o__Clostridiales; f__Ruminococcaceae
710	0	0	0	0	0	0	0	0	0	1	5	0	0	0	0	0	0	0	0	0	0	0	0	k__Bacteria; p__Firmicutes; c__Clostridia; o__Clostridiales; f__Ruminococcaceae; g__Ruminococcaceae_UCG-010
711	0	0	0	0	0	9	0	0	134	0	20	0	0	0	0	0	0	0	0	0	0	0	0	k__Bacteria; p__Firmicutes; c__Clostridia; o__Clostridiales; f__Lachnospiraceae
712	0	0	4	0	0	0	0	0	0	1	3	0	1	0	1	0	1	3	0	1	1	0	1	k__Bacteria; p__Firmicutes; c__Clostridia; o__Clostridiales; f__Lachnospiraceae
713	0	3	0	0	0	26	0	0	3	37	12	13	0	6	0	0	1	13	17	0	0	0	0	k__Bacteria; p__Firmicutes; c__Clostridia; o__Clostridiales; f__Lachnospiraceae; g__[Eubacterium]_fissicatena_group; s__uncultured_bacterium
714	0	0	0	0	0	0	0	0	0	0	2	0	0	0	0	0	0	0	0	0	0	0	0	k__Bacteria; p__Bacteroidetes; c__Bacteroidia; o__Bacteroidales
715	1	1	1	3	0	1	1	1	1	1	10	0	4	5	1	3	0	1	1	0	1	0	0	k__Bacteria; p__Firmicutes; c__Clostridia; o__Clostridiales; f__Lachnospiraceae
716	5	9	0	7	0	3	2	5	5	0	6	6	2	1	0	4	1	0	4	0	1	4	1	k__Bacteria; p__Firmicutes; c__Clostridia; o__Clostridiales
717	0	0	0	0	0	0	0	0	0	3	37	0	0	0	0	0	0	0	0	0	0	0	0	k__Bacteria; p__Firmicutes; c__Clostridia; o__Clostridiales; f__Christensenellaceae; g__Christensenellaceae_R-7_group; s__bacterium_YE57
718	1	5	3	0	12	5	8	4	7	3	5	3	12	5	32	2	20	9	8	4	7	6	10	k__Bacteria; p__Firmicutes; c__Clostridia; o__Clostridiales; f__Ruminococcaceae; g__Ruminococcaceae_UCG-005
719	0	0	0	0	0	0	0	0	0	0	3	1	0	0	0	0	0	0	0	0	0	0	0	k__Bacteria; p__Bacteroidetes; c__Bacteroidia
720	0	0	0	0	0	0	0	0	0	0	2	1	0	0	0	0	0	0	0	0	0	0	0	k__Bacteria; p__Firmicutes; c__Clostridia; o__Clostridiales; f__Ruminococcaceae
721	0	0	0	0	0	0	0	0	0	0	5	0	0	0	0	0	0	0	0	0	0	0	0	k__Bacteria; p__Bacteroidetes; c__Bacteroidia; o__Bacteroidales; f__Muribaculaceae
722	0	0	0	2	2	0	0	0	0	0	8	3	0	0	0	0	0	0	0	0	0	0	0	k__Bacteria; p__Firmicutes; c__Clostridia; o__Clostridiales; f__Ruminococcaceae; g__Intestinimonas
723	0	0	0	0	0	0	0	0	0	0	20	0	0	0	0	0	0	0	0	0	0	0	0	k__Bacteria; p__Firmicutes; c__Clostridia; o__Clostridiales; f__Lachnospiraceae; g__Roseburia; s__uncultured_bacterium
724	4	1	0	9	2	3	1	2	0	2	8	1	0	1	0	6	2	0	0	1	0	0	1	k__Bacteria; p__Firmicutes; c__Clostridia; o__Clostridiales
725	19	0	5	61	1	3	9	1	2	0	12	0	11	3	1	20	3	1	10	13	5	0	2	k__Bacteria; p__Firmicutes; c__Clostridia; o__Clostridiales; f__Lachnospiraceae; g__A2; s__uncultured_bacterium
726	1	1	0	0	1	1	0	3	2	3	2	0	2	0	0	0	0	2	2	2	0	1	0	k__Bacteria; p__Bacteroidetes; c__Bacteroidia; o__Bacteroidales; f__Bacteroidaceae; g__Bacteroides; s__Bacteroides_sp._Marseille-P3166
727	18	2	0	21	0	3	22	0	25	0	28	4	1	0	6	0	0	0	0	0	0	1	0	k__Bacteria; p__Firmicutes; c__Clostridia; o__Clostridiales; f__Lachnospiraceae
728	4	1	0	13	1	4	1	2	1	1	2	3	0	0	0	0	0	0	0	2	0	0	1	k__Bacteria; p__Firmicutes; c__Clostridia; o__Clostridiales; f__Lachnospiraceae; g__Lachnospiraceae_NK4A136_group; s__uncultured_bacterium
729	0	0	0	1	2	0	0	0	0	1	1	0	0	0	0	0	0	0	0	1	0	0	0	k__Bacteria; p__Firmicutes; c__Clostridia; o__Clostridiales; f__Ruminococcaceae
730	0	0	0	0	0	0	0	0	0	0	2	0	0	0	0	0	0	0	0	0	0	0	0	k__Bacteria; p__Firmicutes; c__Clostridia; o__Clostridiales; f__Clostridiales_vadinBB60_group; g__uncultured_bacterium; s__uncultured_bacterium
731	53	5	5	3	0	0	7	10	12	15	3	1	0	0	0	0	0	0	0	0	0	0	0	k__Bacteria; p__Firmicutes; c__Clostridia; o__Clostridiales; f__Lachnospiraceae
732	0	0	0	3	1	1	2	0	0	0	18	0	1	1	2	0	0	1	3	2	10	0	5	k__Bacteria; p__Firmicutes; c__Clostridia; o__Clostridiales; f__Clostridiales_vadinBB60_group; g__uncultured_bacterium; s__uncultured_bacterium
733	0	0	0	0	1	0	0	0	0	0	5	5	0	0	0	0	0	0	0	0	0	0	1	k__Bacteria; p__Firmicutes; c__Clostridia; o__Clostridiales; f__Lachnospiraceae
734	0	0	0	0	0	1	0	0	0	0	2	0	0	0	0	0	0	0	0	0	0	0	1	k__Bacteria; p__Firmicutes; c__Clostridia; o__Clostridiales; f__Lachnospiraceae
735	1	9	8	78	0	0	27	25	3	0	8	0	0	0	0	0	1	0	0	0	0	0	0	k__Bacteria; p__Firmicutes; c__Clostridia; o__Clostridiales; f__Lachnospiraceae; g__Lachnospiraceae_NK4A136_group; s__uncultured_bacterium
736	0	0	0	0	0	0	0	0	0	0	2	0	0	0	0	0	0	0	0	0	0	0	0	k__Bacteria; p__Bacteroidetes; c__Bacteroidia; o__Chitinophagales; f__Chitinophagaceae; g__Lacibacter; Ambiguous_taxa
737	5	0	0	1	2	0	11	2	1	2	10	1	29	7	0	14	4	2	1	3	4	0	6	k__Bacteria; p__Firmicutes; c__Clostridia; o__Clostridiales; f__Lachnospiraceae
738	3	5	4	2	1	3	3	3	4	1	13	0	0	0	0	0	0	0	1	2	0	1	0	k__Bacteria; p__Firmicutes; c__Clostridia; o__Clostridiales
739	15	1	0	23	1	2	7	1	0	0	42	0	0	3	0	0	0	0	4	0	0	0	0	k__Bacteria; p__Firmicutes; c__Clostridia; o__Clostridiales; f__Lachnospiraceae; g__Lachnospiraceae_NK4A136_group; s__uncultured_bacterium
740	17	4	17	1	0	6	4	14	5	0	2	0	0	1	21	4	26	0	7	16	16	6	11	k__Bacteria; p__Firmicutes; c__Clostridia; o__Clostridiales; f__Ruminococcaceae; g__Ruminococcus_2; s__uncultured_bacterium
741	0	0	0	0	0	0	0	0	0	0	3	0	0	0	0	0	0	0	0	0	0	0	0	k__Bacteria; p__Bacteroidetes; c__Bacteroidia; o__Bacteroidales; f__Prevotellaceae
742	4	40	40	634	1	6	213	133	5	3	109	1	0	1	1	0	7	1	0	0	1	1	0	k__Bacteria; p__Firmicutes; c__Clostridia; o__Clostridiales; f__Lachnospiraceae; g__Lachnospiraceae_NK4A136_group; s__uncultured_bacterium
743	0	0	0	7	8	0	0	0	0	0	16	3	0	0	0	0	0	0	0	0	0	0	0	k__Bacteria; p__Bacteroidetes; c__Bacteroidia; o__Bacteroidales; f__Muribaculaceae
744	105	13	11	51	21	30	4	9	4	4	48	26	36	62	1	8	9	4	1	3	0	0	14	k__Bacteria; p__Firmicutes; c__Clostridia; o__Clostridiales; f__Lachnospiraceae; g__Lachnospiraceae_NK4A136_group; s__uncultured_bacterium
745	1	0	1	0	0	0	0	1	0	0	1	0	0	0	0	0	1	0	0	0	2	0	2	k__Bacteria; p__Firmicutes; c__Clostridia; o__Clostridiales; f__Ruminococcaceae; g__Oscillibacter; s__Oscillibacter_sp._1-3
746	2	0	0	14	1	2	8	0	0	0	27	0	0	0	0	0	0	0	9	0	0	0	0	k__Bacteria; p__Firmicutes; c__Clostridia; o__Clostridiales; f__Lachnospiraceae; g__Lachnospiraceae_NK4A136_group; s__uncultured_bacterium
747	0	0	0	0	0	0	1	0	0	0	1	0	33	0	0	1	2	3	10	0	0	3	0	k__Bacteria; p__Firmicutes; c__Clostridia; o__Clostridiales; f__Lachnospiraceae; g__Acetatifactor; s__uncultured_bacterium
748	0	0	0	1	2	2	1	0	1	0	2	0	1	0	0	1	0	2	2	1	0	0	0	k__Bacteria; p__Firmicutes; c__Clostridia; o__Clostridiales; f__Lachnospiraceae; g__Lachnospiraceae_NK4A136_group
749	0	0	0	0	0	0	1	0	0	0	1	0	0	0	1	0	0	0	0	0	0	0	0	k__Bacteria; p__Bacteroidetes; c__Bacteroidia; o__Bacteroidales; f__Rikenellaceae; g__Alistipes; Ambiguous_taxa
750	0	0	0	1	0	1	2	3	0	0	1	0	0	0	0	0	0	0	0	0	0	0	0	k__Bacteria; p__Bacteroidetes; c__Bacteroidia; o__Bacteroidales
751	0	1	0	0	0	0	164	0	0	0	1	0	2	0	0	0	0	0	20	0	0	0	0	k__Bacteria; p__Firmicutes; c__Clostridia; o__Clostridiales; f__Lachnospiraceae; g__Lachnospiraceae_NK4A136_group; s__uncultured_bacterium
752	3	0	1	10	0	1	0	1	1	0	15	1	0	2	0	0	0	0	0	2	1	0	1	k__Bacteria; p__Firmicutes; c__Clostridia; o__Clostridiales; f__Lachnospiraceae; g__Lachnospiraceae_UCG-001; s__uncultured_bacterium
753	0	0	0	0	0	0	0	0	0	0	6	0	0	0	0	0	0	0	0	0	0	0	0	k__Bacteria; p__Firmicutes; c__Clostridia; o__Clostridiales; f__Lachnospiraceae; g__Lachnospiraceae_NK4A136_group
754	1	0	0	1	1	0	1	0	0	0	5	2	0	1	0	0	0	0	0	0	0	0	0	k__Bacteria; p__Firmicutes; c__Clostridia; o__Clostridiales; f__Lachnospiraceae; g__Lachnospiraceae_NK4A136_group
755	1	0	0	2	0	3	0	0	1	0	2	1	0	0	0	0	0	0	0	0	0	1	0	k__Bacteria; p__Firmicutes; c__Clostridia; o__Clostridiales; f__Ruminococcaceae
756	0	0	1	5	17	7	0	0	0	6	11	1	23	72	55	23	51	4	40	56	192	11	60	k__Bacteria; p__Firmicutes; c__Clostridia; o__Clostridiales; f__Lachnospiraceae; g__Lachnospiraceae_NK4A136_group; s__uncultured_bacterium
757	18	23	42	5	15	26	27	9	25	57	36	11	0	1	3	1	6	11	6	2	9	24	5	k__Bacteria; p__Firmicutes; c__Clostridia; o__Clostridiales; f__Peptostreptococcaceae
758	0	1	7	0	0	1	0	2	0	2	1	0	1	0	5	1	2	0	0	7	0	3	1	k__Bacteria; p__Firmicutes; c__Clostridia; o__Clostridiales; f__Ruminococcaceae
759	1	1	1	3	0	5	2	0	3	3	5	1	0	1	1	0	6	0	0	2	0	0	5	k__Bacteria; p__Firmicutes; c__Clostridia; o__Clostridiales; f__Ruminococcaceae; g__Ruminiclostridium; s__uncultured_bacterium
760	3	1	1	1	0	3	0	1	0	0	1	1	0	0	0	0	0	1	0	0	0	6	1	k__Bacteria; p__Firmicutes; c__Erysipelotrichia; o__Erysipelotrichales; f__Erysipelotrichaceae; g__Turicibacter
761	0	3	2	11	7	3	0	1	0	0	5	1	0	8	0	0	2	0	2	0	2	0	2	k__Bacteria; p__Firmicutes; c__Clostridia; o__Clostridiales; f__Lachnospiraceae
762	0	0	0	0	0	0	0	0	0	0	2	0	0	0	0	0	0	0	0	0	0	0	0	k__Bacteria; p__Firmicutes; c__Clostridia; o__Clostridiales; f__Ruminococcaceae
763	0	5	3	3	0	8	4	2	5	1	12	3	0	4	1	1	0	0	3	0	0	8	1	k__Bacteria; p__Firmicutes; c__Clostridia; o__Clostridiales; f__Ruminococcaceae
764	0	1	5	0	1	0	0	2	5	1	1	3	1	0	56	0	1	2	2	0	0	2	1	k__Bacteria; p__Firmicutes; c__Clostridia; o__Clostridiales; f__Ruminococcaceae
765	53	1	4	68	0	21	2	27	12	1	8	1	12	12	1	4	7	7	2	1	1	2	6	k__Bacteria; p__Firmicutes; c__Clostridia; o__Clostridiales; f__Lachnospiraceae
766	67	2	162	12	0	9	131	0	4	18	29	39	0	1	0	0	0	1	0	0	0	1	5	k__Bacteria; p__Firmicutes; c__Clostridia; o__Clostridiales; f__Lachnospiraceae
767	1	0	3	0	0	0	4	0	0	1	23	0	1	0	0	0	0	0	0	0	0	0	0	k__Bacteria; p__Firmicutes; c__Clostridia; o__Clostridiales; f__Lachnospiraceae; g__uncultured; s__uncultured_bacterium
768	0	0	0	0	1	0	0	0	1	0	2	0	0	0	0	0	0	0	0	0	1	0	0	k__Bacteria; p__Firmicutes; c__Erysipelotrichia; o__Erysipelotrichales; f__Erysipelotrichaceae; g__Erysipelotrichaceae_UCG-003; s__uncultured_bacterium
769	1	0	0	1	1	0	0	0	0	0	1	4	1	0	2	0	0	0	0	1	0	0	0	k__Bacteria; p__Tenericutes; c__Mollicutes; o__Mollicutes_RF39; f__uncultured_bacterium; g__uncultured_bacterium; s__uncultured_bacterium
770	1	1	1	0	0	0	0	0	1	4	4	0	0	0	0	0	0	0	0	0	0	1	0	k__Bacteria; p__Firmicutes; c__Clostridia; o__Clostridiales; f__Ruminococcaceae
771	0	0	0	0	2	0	0	2	0	2	3	0	0	1	0	0	0	1	5	0	3	0	1	k__Bacteria; p__Firmicutes; c__Clostridia; o__Clostridiales; f__Clostridiales_vadinBB60_group; g__uncultured_bacterium; s__uncultured_bacterium
772	0	0	0	7	21	0	1	0	0	0	16	11	0	0	0	0	0	0	0	0	0	0	0	k__Bacteria; p__Bacteroidetes; c__Bacteroidia; o__Bacteroidales; f__Muribaculaceae
773	0	1	0	0	0	0	3	2	1	0	1	0	0	0	0	0	0	0	0	0	0	0	0	k__Bacteria; p__Firmicutes; c__Clostridia; o__Clostridiales; f__Peptostreptococcaceae
774	4	0	2	10	3	1	1	0	0	1	2	2	4	0	0	0	1	0	5	0	0	1	2	k__Bacteria; p__Firmicutes; c__Clostridia; o__Clostridiales; f__Ruminococcaceae
775	5	0	0	5	2	1	0	0	0	0	2	1	0	0	0	0	0	0	0	0	4	0	0	k__Bacteria; p__Firmicutes; c__Clostridia; o__Clostridiales; f__Lachnospiraceae; g__Roseburia
776	8	1	0	5	0	3	0	0	0	0	1	0	0	0	0	0	0	0	0	0	0	0	0	k__Bacteria; p__Firmicutes; c__Clostridia; o__Clostridiales; f__Lachnospiraceae
777	20	8	2	1	4	3	1	2	0	11	10	3	10	7	0	8	6	3	6	2	1	4	2	k__Bacteria; p__Firmicutes; c__Clostridia; o__Clostridiales; f__Ruminococcaceae; g__GCA-900066225
778	1	0	0	11	0	3	4	0	2	0	4	0	2	0	0	0	0	0	3	1	1	0	0	k__Bacteria; p__Firmicutes; c__Clostridia; o__Clostridiales; f__Lachnospiraceae
779	0	0	0	0	0	0	0	0	0	0	2	0	0	0	0	0	0	0	0	0	0	0	0	k__Bacteria; p__Firmicutes; c__Clostridia; o__Clostridiales; f__Ruminococcaceae; g__Ruminiclostridium_6
780	1	1	0	1	0	0	0	1	0	0	2	0	0	0	0	0	0	0	1	0	0	0	0	k__Bacteria; p__Firmicutes; c__Clostridia; o__Clostridiales; f__Lachnospiraceae
781	2	0	0	1	1	0	2	1	1	0	4	6	0	0	0	0	0	0	0	0	0	0	0	k__Bacteria; p__Firmicutes; c__Clostridia; o__Clostridiales; f__Lachnospiraceae
782	0	2	2	1	0	2	0	0	0	1	4	0	0	0	0	0	0	0	0	0	0	0	0	k__Bacteria; p__Firmicutes; c__Clostridia; o__Clostridiales; f__Lachnospiraceae
783	1	0	0	0	0	0	0	0	0	1	2	0	0	0	0	0	0	0	0	0	0	0	0	k__Bacteria; p__Firmicutes; c__Clostridia; o__Clostridiales; f__Lachnospiraceae
784	10	8	0	19	4	4	3	5	0	3	29	4	0	3	0	1	0	1	0	0	0	0	0	k__Bacteria; p__Firmicutes; c__Clostridia; o__Clostridiales; f__Lachnospiraceae; g__Lachnospiraceae_NK4A136_group
785	0	6	11	0	3	4	2	0	4	3	2	3	0	0	0	0	4	1	0	2	0	3	3	k__Bacteria; p__Firmicutes; c__Clostridia; o__Clostridiales; f__Peptostreptococcaceae; g__Romboutsia; s__uncultured_bacterium
786	1	3	2	2	2	4	1	1	1	0	2	1	0	0	0	0	0	0	0	0	0	0	0	k__Bacteria; p__Firmicutes; c__Clostridia; o__Clostridiales; f__Family_XIII; g__uncultured; s__uncultured_bacterium
787	6	0	0	2	0	0	4	1	0	0	3	1	1	0	0	7	0	0	1	3	0	0	1	k__Bacteria; p__Firmicutes; c__Clostridia; o__Clostridiales; f__Lachnospiraceae
788	0	12	4	0	5	0	40	7	0	8	2	6	0	3	0	1	0	0	0	1	1	1	0	k__Bacteria; p__Firmicutes; c__Clostridia; o__Clostridiales; f__Lachnospiraceae
789	0	0	0	0	0	0	0	0	0	0	2	4	0	0	0	0	0	0	0	0	0	0	0	k__Bacteria; p__Firmicutes; c__Clostridia; o__Clostridiales; f__Ruminococcaceae; g__Ruminiclostridium_6
790	108	13	14	92	5	23	13	8	20	17	9	6	1	1	0	3	0	0	3	0	0	0	2	k__Bacteria; p__Firmicutes; c__Clostridia; o__Clostridiales; f__Lachnospiraceae; g__Lachnoclostridium; s__uncultured_bacterium
791	4	7	1	0	0	1	5	0	1	0	37	5	0	10	5	1	1	1	16	0	0	1	2	k__Bacteria; p__Firmicutes; c__Clostridia; o__Clostridiales; f__Lachnospiraceae; g__Blautia
792	0	0	2	0	0	0	0	2	0	4	1	0	0	0	0	1	0	1	0	0	1	1	0	k__Bacteria; p__Firmicutes; c__Clostridia; o__Clostridiales; f__Ruminococcaceae; g__[Eubacterium]_coprostanoligenes_group
793	2	5	0	5	0	5	0	0	0	1	4	4	1	2	0	0	7	1	0	0	1	1	0	k__Bacteria; p__Firmicutes; c__Clostridia; o__Clostridiales; f__Ruminococcaceae
794	36	3	7	2	1	18	2	0	1	5	7	6	11	16	0	0	1	0	0	0	1	2	9	k__Bacteria; p__Firmicutes; c__Clostridia; o__Clostridiales; f__Lachnospiraceae
795	2	0	0	18	1	0	8	0	0	0	13	7	0	0	0	0	0	0	0	0	2	0	0	k__Bacteria; p__Firmicutes; c__Clostridia; o__Clostridiales; f__Lachnospiraceae; g__uncultured; s__uncultured_bacterium
796	0	2	0	1	0	2	1	0	0	1	2	0	3	0	0	2	0	0	0	0	0	6	2	k__Bacteria; p__Firmicutes; c__Clostridia; o__Clostridiales; f__Lachnospiraceae
797	1	9	5	1	3	4	1	1	2	5	6	2	3	0	1	15	0	2	2	5	2	8	5	k__Bacteria; p__Firmicutes; c__Clostridia; o__Clostridiales; f__Ruminococcaceae; g__Ruminiclostridium_9
798	3	0	0	2	0	2	0	0	0	0	4	0	2	0	0	0	0	0	0	0	0	0	0	k__Bacteria; p__Firmicutes; c__Clostridia; o__Clostridiales; f__Lachnospiraceae; g__Lachnospiraceae_NK4A136_group; s__Clostridiales_bacterium_CIEAF_020
799	0	1	0	0	0	3	0	0	0	0	1	0	1	0	4	2	1	0	0	1	4	1	2	k__Bacteria; p__Firmicutes; c__Clostridia; o__Clostridiales; f__Lachnospiraceae
800	6	8	1	3	0	2	48	0	3	0	1	1	0	0	0	0	0	0	0	0	2	0	1	k__Bacteria; p__Firmicutes; c__Clostridia; o__Clostridiales; f__Lachnospiraceae; g__Lachnospiraceae_NK4A136_group; s__uncultured_bacterium
801	1	5	1	0	2	1	0	1	3	1	6	4	1	0	0	1	0	1	0	0	2	1	1	k__Bacteria; p__Firmicutes; c__Clostridia; o__Clostridiales; f__Ruminococcaceae; g__Ruminococcaceae_UCG-010
803	0	0	0	1	3	1	2	5	0	0	0	0	0	0	0	0	0	0	0	0	0	0	0	k__Bacteria; p__Firmicutes; c__Clostridia; o__Clostridiales; f__Ruminococcaceae
804	8	0	1	0	0	5	0	0	0	0	1	3	7	6	0	0	1	1	0	0	0	0	6	k__Bacteria; p__Firmicutes; c__Clostridia; o__Clostridiales; f__Lachnospiraceae; g__Lachnospiraceae_NK4A136_group
805	4	0	1	0	0	0	0	0	0	4	1	0	0	0	0	0	0	0	0	0	0	0	0	k__Bacteria; p__Firmicutes; c__Clostridia; o__Clostridiales; f__Lachnospiraceae; g__Tyzzerella_3; s__uncultured_bacterium
806	1	0	1	0	0	0	0	0	0	0	0	0	767	26	78	1	114	5	0	0	0	424	0	k__Bacteria; p__Firmicutes; c__Clostridia; o__Clostridiales; f__Lachnospiraceae; g__[Eubacterium]_xylanophilum_group; s__uncultured_bacterium
807	0	38	5	17	2	1	54	5	0	0	1	14	0	0	0	0	0	0	0	0	0	0	0	k__Bacteria; p__Firmicutes; c__Clostridia; o__Clostridiales; f__Lachnospiraceae; g__Lachnospiraceae_NK4A136_group
808	0	0	0	0	0	2	0	0	0	0	0	0	1	0	0	1	0	0	0	0	0	0	0	k__Bacteria; p__Firmicutes; c__Clostridia; o__Clostridiales; f__Ruminococcaceae; g__Hydrogenoanaerobacterium
809	11	7	29	15	2	0	45	3	1	8	50	9	20	0	0	3	7	4	4	1	2	0	1	k__Bacteria; p__Firmicutes; c__Clostridia; o__Clostridiales; f__Lachnospiraceae
810	7	0	0	7	0	6	2	5	2	7	3	2	1	1	0	3	0	0	5	4	1	0	1	k__Bacteria; p__Firmicutes; c__Clostridia; o__Clostridiales; f__Lachnospiraceae
811	4	1	0	5	2	0	0	1	0	0	6	0	0	2	0	4	0	1	1	1	0	0	0	k__Bacteria; p__Firmicutes; c__Clostridia; o__Clostridiales; f__Lachnospiraceae; g__Lachnospiraceae_NK4A136_group; s__uncultured_bacterium
812	0	0	0	0	0	0	0	0	0	0	1	0	0	0	0	0	0	0	0	0	0	0	0	k__Bacteria; p__Firmicutes; c__Clostridia; o__Clostridiales; f__Lachnospiraceae
813	0	2	0	0	0	1	0	2	0	0	1	0	0	0	0	0	0	5	0	1	4	2	0	k__Bacteria; p__Tenericutes; c__Mollicutes; o__Anaeroplasmatales; f__Anaeroplasmataceae; g__Anaeroplasma; s__uncultured_bacterium
814	0	1	4	0	0	0	5	0	0	2	0	0	4	1	0	1	3	15	8	0	1	2	6	k__Bacteria; p__Bacteroidetes; c__Bacteroidia; o__Bacteroidales; f__Prevotellaceae; g__Prevotellaceae_NK3B31_group
815	2	0	0	0	0	2	5	0	0	1	6	0	47	21	0	17	0	0	0	0	0	2	8	k__Bacteria; p__Firmicutes; c__Clostridia; o__Clostridiales; f__Lachnospiraceae; g__Roseburia; s__uncultured_bacterium
816	3	1	0	7	2	0	0	0	2	0	5	0	2	1	0	0	0	0	0	0	1	0	0	k__Bacteria; p__Firmicutes; c__Clostridia; o__Clostridiales; f__Lachnospiraceae
817	0	0	0	0	0	0	1	0	0	0	0	0	0	0	0	0	0	0	0	0	0	0	0	k__Bacteria; p__Firmicutes; c__Clostridia; o__Clostridiales; f__Lachnospiraceae; g__Lachnospiraceae_NK4A136_group; s__uncultured_bacterium
818	0	0	0	1	0	0	1	0	0	1	1	0	13	1	0	9	0	0	1	1	0	0	3	k__Bacteria; p__Firmicutes; c__Clostridia; o__Clostridiales; f__Lachnospiraceae
819	0	0	1	0	0	0	0	0	0	1	0	0	0	0	0	0	0	0	0	0	0	0	0	k__Bacteria; p__Firmicutes; c__Clostridia; o__Clostridiales; f__Ruminococcaceae
820	5	1	0	6	1	2	13	0	4	1	24	0	0	0	0	0	0	0	18	0	0	0	0	k__Bacteria; p__Firmicutes; c__Clostridia; o__Clostridiales; f__Lachnospiraceae
821	12	3	0	6	1	3	7	1	8	12	2	1	37	5	7	8	5	7	6	6	6	13	2	k__Bacteria; p__Firmicutes; c__Clostridia; o__Clostridiales; f__Lachnospiraceae
822	4	2	5	7	16	18	8	3	4	5	3	7	4	5	1	1	0	1	5	5	2	2	3	k__Bacteria; p__Firmicutes; c__Clostridia; o__Clostridiales; f__Lachnospiraceae
823	1	0	0	0	0	0	0	1	0	0	0	0	0	0	0	0	0	0	1	0	0	0	0	k__Bacteria; p__Firmicutes; c__Clostridia; o__Clostridiales; f__Ruminococcaceae; g__Ruminiclostridium; s__uncultured_bacterium
824	0	0	0	0	0	0	0	3	0	0	0	0	0	0	1	0	8	0	0	1	4	0	4	k__Bacteria; p__Firmicutes; c__Clostridia; o__Clostridiales; f__Ruminococcaceae; g__Ruminococcaceae_UCG-014; s__uncultured_bacterium
825	0	0	0	2	0	0	2	1	0	0	0	0	0	0	0	0	0	3	0	0	0	0	0	k__Bacteria; p__Proteobacteria; c__Gammaproteobacteria; o__Enterobacteriales; f__Enterobacteriaceae; g__Proteus; Ambiguous_taxa
826	2	0	0	0	0	3	0	0	0	0	2	0	3	0	0	0	0	0	0	0	0	0	0	k__Bacteria; p__Firmicutes; c__Clostridia; o__Clostridiales
827	4	2	2	0	1	1	0	0	1	0	0	1	6	0	2	3	0	2	1	3	3	2	0	k__Bacteria; p__Bacteroidetes; c__Bacteroidia; o__Bacteroidales; f__Bacteroidaceae; g__Bacteroides
828	8	6	5	0	5	11	3	5	4	2	0	5	1	1	0	2	5	1	3	4	4	2	0	k__Bacteria; p__Bacteroidetes; c__Bacteroidia; o__Bacteroidales; f__Tannerellaceae; g__Parabacteroides; Ambiguous_taxa
829	4	7	2	2	3	3	5	1	6	3	5	2	3	2	1	1	0	0	1	1	0	1	3	k__Bacteria; p__Firmicutes; c__Clostridia; o__Clostridiales; f__Peptostreptococcaceae
830	4	2	0	1	0	1	2	1	2	3	0	1	0	0	0	4	0	1	0	3	1	0	3	k__Bacteria; p__Firmicutes; c__Clostridia; o__Clostridiales; f__Lachnospiraceae
831	0	0	0	0	0	0	0	14	5	0	0	0	4	9	4	9	6	3	12	9	11	12	18	k__Bacteria; p__Bacteroidetes; c__Bacteroidia; o__Bacteroidales; f__Bacteroidaceae; g__Bacteroides
832	6	1	0	1	5	9	0	10	1	3	4	5	0	0	0	0	0	0	2	7	0	0	1	k__Bacteria; p__Firmicutes; c__Clostridia; o__Clostridiales
833	10	19	8	0	0	0	0	10	0	0	0	0	1	0	15	4	18	5	0	9	26	12	0	k__Bacteria; p__Firmicutes; c__Erysipelotrichia; o__Erysipelotrichales; f__Erysipelotrichaceae
834	1	1	0	1	1	0	0	1	1	1	0	1	1	1	2	3	1	4	1	3	2	4	1	k__Bacteria; p__Firmicutes; c__Clostridia; o__Clostridiales; f__Peptostreptococcaceae; g__Peptoclostridium; s__uncultured_bacterium
835	2	0	0	0	0	0	0	0	0	0	0	0	0	0	0	0	0	0	0	0	0	0	0	k__Bacteria; p__Firmicutes; c__Clostridia; o__Clostridiales; f__Ruminococcaceae
836	10	0	0	0	0	0	0	0	0	0	0	0	0	0	0	0	0	0	0	0	0	0	0	k__Bacteria; p__Tenericutes; c__Mollicutes; o__Mollicutes_RF39
837	11	8	4	5	4	19	1	26	2	4	3	4	18	4	14	8	5	7	0	12	8	8	27	k__Bacteria; p__Firmicutes; c__Clostridia; o__Clostridiales; f__Ruminococcaceae; g__Ruminococcaceae_UCG-014
838	2	0	0	0	0	0	0	0	0	0	0	0	0	0	0	0	0	0	0	0	0	0	0	k__Bacteria; p__Firmicutes; c__Clostridia; o__Clostridiales; f__Lachnospiraceae
839	3	0	1	0	0	0	0	1	0	0	0	0	0	0	0	0	12	0	1	0	1	0	1	k__Bacteria; p__Firmicutes; c__Clostridia; o__Clostridiales; f__Ruminococcaceae; g__Ruminococcaceae_UCG-014
840	17	0	3	0	0	0	0	0	0	1	0	0	0	0	0	0	0	0	0	0	1	0	0	k__Bacteria; p__Firmicutes; c__Clostridia; o__Clostridiales; f__Lachnospiraceae; g__Roseburia
841	2	0	20	0	1	11	0	5	0	0	1	0	0	0	1	1	10	0	2	3	5	3	2	k__Bacteria; p__Firmicutes; c__Clostridia; o__Clostridiales; f__Ruminococcaceae; g__Ruminococcus_1
842	71	19	0	69	9	0	18	1	0	1	3	0	0	0	0	0	1	0	0	0	0	0	0	k__Bacteria; p__Firmicutes; c__Clostridia; o__Clostridiales; f__Lachnospiraceae; g__Lachnospiraceae_NK4A136_group; Ambiguous_taxa
843	9	20	2	8	8	16	10	3	11	1	7	10	5	41	2	1	4	3	1	2	8	2	7	k__Bacteria; p__Firmicutes; c__Clostridia; o__Clostridiales; f__Lachnospiraceae; g__Lachnospiraceae_NK4A136_group; s__uncultured_bacterium
844	2	0	0	0	0	0	0	0	0	0	0	0	0	0	0	0	0	0	0	0	0	0	0	k__Bacteria; p__Firmicutes; c__Clostridia; o__Clostridiales; f__Lachnospiraceae
845	4	1	0	0	0	0	0	0	0	0	0	0	0	0	0	0	0	0	0	0	0	0	0	k__Bacteria; p__Firmicutes; c__Clostridia; o__Clostridiales; f__Ruminococcaceae; g__Ruminococcus_1; s__uncultured_bacterium
846	7	3	2	0	2	5	0	3	0	9	2	1	0	0	0	0	0	0	0	2	1	0	0	k__Bacteria; p__Firmicutes; c__Clostridia; o__Clostridiales; f__Ruminococcaceae; g__Ruminococcaceae_UCG-014
847	6	0	0	5	0	0	1	0	0	1	2	0	0	0	0	0	0	0	0	0	0	0	0	k__Bacteria; p__Firmicutes; c__Clostridia; o__Clostridiales; f__Lachnospiraceae; g__Lachnospiraceae_NK4A136_group; s__uncultured_bacterium
848	52	8	0	0	0	7	44	0	0	6	2	2	3	1	4	5	0	2	4	0	0	0	1	k__Bacteria; p__Firmicutes; c__Clostridia; o__Clostridiales; f__Lachnospiraceae
849	2	0	0	0	0	0	0	0	0	0	0	0	0	0	0	0	0	0	0	0	0	0	0	k__Bacteria; p__Firmicutes; c__Clostridia; o__Clostridiales; f__Lachnospiraceae; g__Lachnospiraceae_NK4A136_group
850	2	0	0	0	0	4	0	1	0	0	1	1	1	0	0	0	0	0	0	0	1	0	0	k__Bacteria; p__Firmicutes; c__Clostridia; o__Clostridiales; f__Ruminococcaceae
851	2	0	0	0	0	0	0	0	0	0	0	0	0	0	0	0	0	0	0	0	0	0	0	k__Bacteria; p__Actinobacteria; c__Coriobacteriia; o__Coriobacteriales; f__Eggerthellaceae
852	34	13	14	14	18	15	17	16	16	22	11	15	22	12	4	27	5	0	12	8	21	7	12	k__Bacteria; p__Firmicutes; c__Clostridia; o__Clostridiales; f__Ruminococcaceae
853	2	2	0	0	0	0	1	0	0	5	0	0	1	0	0	0	1	0	1	0	0	1	1	k__Bacteria; p__Actinobacteria; c__Coriobacteriia; o__Coriobacteriales; f__Eggerthellaceae; g__Adlercreutzia
854	2	4	0	0	0	1	0	1	1	1	2	1	0	0	0	0	0	0	0	0	0	0	0	k__Bacteria; p__Firmicutes; c__Clostridia; o__Clostridiales; f__Lachnospiraceae
855	1	0	0	0	1	0	0	0	0	2	1	1	0	0	0	1	0	0	0	0	1	2	0	k__Bacteria; p__Firmicutes
856	70	3	8	16	2	10	7	3	1	2	28	10	4	14	0	0	2	7	1	0	0	0	3	k__Bacteria; p__Firmicutes; c__Clostridia; o__Clostridiales; f__Lachnospiraceae
857	2	1	1	0	0	0	0	0	0	0	0	1	0	1	0	1	0	0	0	0	0	0	0	k__Bacteria; p__Firmicutes; c__Clostridia; o__Clostridiales
858	2	0	0	0	0	0	0	0	0	0	0	0	0	0	0	0	0	0	0	0	0	0	0	k__Bacteria; p__Firmicutes; c__Clostridia; o__Clostridiales; f__Lachnospiraceae; g__A2; s__uncultured_bacterium
859	1	1	0	0	0	0	0	0	0	0	0	0	0	0	0	0	0	0	0	0	2	1	0	k__Bacteria; p__Firmicutes; c__Clostridia; o__Clostridiales; f__Lachnospiraceae
860	1	0	0	0	0	0	0	0	0	0	0	1	0	0	1	0	0	0	0	0	0	0	0	k__Bacteria; p__Firmicutes; c__Clostridia; o__Clostridiales; f__Ruminococcaceae; g__[Eubacterium]_coprostanoligenes_group
861	29	1	0	0	0	2	17	0	0	1	5	2	1	0	1	0	0	1	1	0	0	0	0	k__Bacteria; p__Firmicutes; c__Clostridia; o__Clostridiales; f__Lachnospiraceae
862	40	8	0	0	0	9	36	0	0	9	3	10	0	1	0	7	1	2	2	0	2	0	0	k__Bacteria; p__Firmicutes; c__Clostridia; o__Clostridiales; f__Lachnospiraceae
863	8	15	4	0	13	15	0	0	1	0	1	9	0	1	2	0	6	0	0	0	0	0	0	k__Bacteria; p__Firmicutes; c__Clostridia; o__Clostridiales; f__Ruminococcaceae; g__[Eubacterium]_coprostanoligenes_group
864	3	0	0	2	0	0	0	0	0	1	1	0	0	0	0	1	0	0	0	0	0	0	0	k__Bacteria; p__Firmicutes; c__Clostridia; o__Clostridiales
865	2	1	0	0	1	0	0	1	1	0	1	0	0	0	0	0	0	1	0	0	0	0	0	k__Bacteria; p__Bacteroidetes; c__Bacteroidia; o__Bacteroidales; f__Bacteroidaceae; g__Bacteroides; s__Bacteroides_sp._Marseille-P3166
866	20	0	9	8	6	14	8	3	22	12	10	7	18	1	1	4	0	0	2	7	2	0	4	k__Bacteria; p__Firmicutes; c__Clostridia; o__Clostridiales; f__Lachnospiraceae
867	9	1	0	2	0	0	1	3	0	1	0	2	0	0	0	0	0	0	0	0	0	0	0	k__Bacteria; p__Firmicutes; c__Clostridia; o__Clostridiales; f__Lachnospiraceae
868	3	0	202	0	0	0	0	0	0	0	0	0	28	0	13	34	97	0	8	118	76	13	1	k__Bacteria; p__Bacteroidetes; c__Bacteroidia; o__Bacteroidales; f__Bacteroidaceae; g__Bacteroides; s__Mediterranea_massiliensis
869	2	2	3	0	2	4	0	0	0	1	0	1	0	0	0	0	0	2	1	0	2	0	0	k__Bacteria; p__Firmicutes; c__Clostridia; o__Clostridiales; f__Peptostreptococcaceae
870	2	0	0	7	0	0	0	0	0	1	2	1	0	3	0	0	0	0	0	0	0	0	0	k__Bacteria; p__Firmicutes; c__Clostridia; o__Clostridiales
871	41	24	9	16	9	7	8	11	37	30	8	5	46	24	11	48	13	11	11	17	17	26	27	k__Bacteria; p__Firmicutes; c__Clostridia; o__Clostridiales; f__Family_XIII; g__[Eubacterium]_brachy_group; s__uncultured_bacterium
872	1	0	0	0	0	4	0	1	2	0	0	1	0	0	1	0	2	0	0	1	0	1	0	k__Bacteria; p__Firmicutes; c__Clostridia; o__Clostridiales; f__Ruminococcaceae
873	2	24	0	3	0	0	108	0	0	0	1	1	0	1	0	0	0	0	0	0	1	0	0	k__Bacteria; p__Firmicutes; c__Clostridia; o__Clostridiales; f__Lachnospiraceae; g__Lachnospiraceae_NK4A136_group; s__uncultured_bacterium
874	4	2	21	0	0	28	1	19	3	0	0	0	0	1	20	2	48	0	3	29	9	5	6	k__Bacteria; p__Firmicutes; c__Clostridia; o__Clostridiales; f__Ruminococcaceae
875	3	0	2	0	3	0	0	3	0	0	0	0	4	0	0	0	3	1	2	1	2	0	1	k__Bacteria; p__Bacteroidetes; c__Bacteroidia; o__Bacteroidales; f__Bacteroidaceae; g__Bacteroides; s__uncultured_bacterium
876	2	0	0	0	0	0	1	0	0	0	0	1	0	0	0	0	0	0	0	0	0	0	0	k__Bacteria; p__Firmicutes; c__Clostridia; o__Clostridiales
877	3	3	1	0	0	0	3	3	2	0	2	0	3	0	1	1	0	0	1	3	2	0	2	k__Bacteria; p__Proteobacteria; c__Deltaproteobacteria; o__Desulfovibrionales; f__Desulfovibrionaceae; g__Desulfovibrio
878	2	2	0	0	0	0	0	0	1	0	0	0	0	0	0	0	10	0	0	1	1	0	0	k__Bacteria; p__Firmicutes; c__Clostridia; o__Clostridiales; f__Ruminococcaceae; g__Ruminococcaceae_UCG-014
879	2	0	2	0	0	0	0	1	0	0	0	0	0	0	0	1	0	0	0	2	2	0	0	k__Bacteria; p__Firmicutes; c__Clostridia; o__Clostridiales; f__Ruminococcaceae; g__Ruminococcus_1
880	2	0	0	0	0	0	0	0	0	0	0	0	0	0	0	0	0	0	0	0	0	0	0	k__Bacteria; p__Bacteroidetes; c__Bacteroidia; o__Bacteroidales; f__Bacteroidaceae; g__Bacteroides
881	3	2	0	0	0	0	0	0	0	0	0	0	0	0	0	0	0	0	0	0	0	0	0	k__Bacteria; p__Firmicutes; c__Bacilli; o__Bacillales; f__Bacillaceae; g__Pseudogracilibacillus
882	1	0	1	0	0	1	2	1	2	1	1	0	0	0	1	0	0	0	2	0	1	1	0	k__Bacteria; p__Actinobacteria; c__Coriobacteriia; o__Coriobacteriales
883	2	0	0	1	0	2	0	0	0	0	3	1	1	0	0	0	0	0	1	0	1	0	0	k__Bacteria; p__Firmicutes; c__Clostridia; o__Clostridiales; f__Ruminococcaceae; g__Ruminiclostridium_6; s__uncultured_bacterium
884	1	2	0	0	0	0	1	0	1	0	0	0	0	2	0	0	0	0	1	1	0	0	0	k__Bacteria; p__Firmicutes; c__Clostridia; o__Clostridiales; f__Ruminococcaceae
885	50	28	19	2	16	20	5	11	9	41	38	9	0	2	2	1	11	3	12	3	10	15	4	k__Bacteria; p__Firmicutes; c__Erysipelotrichia; o__Erysipelotrichales; f__Erysipelotrichaceae; g__Turicibacter; s__uncultured_bacterium
886	5	0	1	0	2	0	0	0	0	0	2	0	5	1	1	0	0	1	0	0	0	1	0	k__Bacteria; p__Firmicutes; c__Clostridia; o__Clostridiales; f__Lachnospiraceae; g__GCA-900066575; s__uncultured_bacterium
887	2	1	0	1	0	0	0	0	1	3	0	0	4	2	6	0	0	1	1	0	0	1	1	k__Bacteria; p__Bacteroidetes; c__Bacteroidia; o__Bacteroidales
888	2	0	0	0	0	0	0	0	0	0	0	0	0	0	0	0	0	0	0	0	0	0	0	k__Bacteria; p__Bacteroidetes; c__Bacteroidia; o__Bacteroidales; f__Bacteroidaceae; g__Bacteroides
889	1	0	0	0	0	0	0	1	0	2	0	0	0	0	0	2	0	0	0	0	1	0	1	k__Bacteria; p__Bacteroidetes; c__Bacteroidia; o__Bacteroidales; f__Rikenellaceae; g__Alistipes; Ambiguous_taxa
890	8	6	6	0	0	13	0	0	0	0	0	3	0	3	14	0	25	0	0	0	0	0	0	k__Bacteria; p__Firmicutes; c__Clostridia; o__Clostridiales; f__Ruminococcaceae; g__[Eubacterium]_coprostanoligenes_group; s__uncultured_bacterium
891	4	5	2	5	0	1	3	3	6	2	1	1	0	1	1	1	7	0	1	1	4	3	0	k__Bacteria; p__Firmicutes; c__Clostridia; o__Clostridiales; f__Ruminococcaceae; g__Ruminiclostridium_9; s__uncultured_bacterium
892	1	1	2	1	1	2	0	0	1	1	0	0	0	0	0	0	0	1	0	0	0	0	0	k__Bacteria; p__Firmicutes; c__Clostridia; o__Clostridiales; f__Christensenellaceae; g__Christensenellaceae_R-7_group
893	3	0	0	0	0	1	0	0	0	0	0	0	2	0	0	0	0	0	0	0	0	0	0	k__Bacteria; p__Firmicutes; c__Clostridia; o__Clostridiales
894	2	0	0	0	1	1	1	0	4	0	0	0	0	0	0	0	1	0	0	0	0	0	0	k__Bacteria; p__Firmicutes; c__Clostridia; o__Clostridiales; f__Ruminococcaceae; g__Fournierella
895	2	0	2	0	0	0	0	0	0	0	0	0	56	32	25	47	54	27	49	50	51	49	12	k__Bacteria; p__Actinobacteria; c__Coriobacteriia; o__Coriobacteriales; f__Eggerthellaceae; g__DNF00809; s__uncultured_bacterium
896	1	0	0	0	0	1	1	0	0	0	0	0	1	0	1	0	0	0	2	2	2	0	0	k__Bacteria; p__Firmicutes; c__Clostridia; o__Clostridiales; f__Lachnospiraceae; g__Lachnospiraceae_NC2004_group
897	4	0	2	0	1	0	0	0	0	0	0	2	2	1	0	2	0	1	2	2	0	0	1	k__Bacteria; p__Actinobacteria; c__Coriobacteriia; o__Coriobacteriales; f__Eggerthellaceae; g__Adlercreutzia
898	1	0	0	0	0	1	0	1	0	1	0	1	0	0	0	0	0	0	1	0	0	0	0	k__Bacteria; p__Firmicutes
899	1	0	2	0	0	0	2	0	6	2	0	2	0	0	0	0	0	0	1	0	1	1	1	k__Bacteria; p__Firmicutes; c__Clostridia; o__Clostridiales; f__Peptostreptococcaceae; g__Romboutsia
900	5	27	19	161	1	48	0	6	62	0	86	4	0	6	0	3	0	0	0	0	0	3	0	k__Bacteria; p__Firmicutes; c__Clostridia; o__Clostridiales; f__Lachnospiraceae
901	2	2	0	1	1	2	1	1	6	0	1	3	0	1	1	0	15	0	1	0	4	2	0	k__Bacteria; p__Firmicutes; c__Clostridia; o__Clostridiales; f__Ruminococcaceae; g__Intestinimonas
902	4	11	0	0	9	13	0	0	1	0	0	6	0	1	2	0	10	0	0	0	0	0	0	k__Bacteria; p__Firmicutes; c__Clostridia; o__Clostridiales; f__Ruminococcaceae; g__[Eubacterium]_coprostanoligenes_group
903	0	0	0	0	0	0	0	0	0	0	0	2	0	0	0	0	0	0	0	0	0	0	0	k__Bacteria; p__Firmicutes; c__Clostridia; o__Clostridiales; f__Lachnospiraceae
904	0	0	1	1	1	6	1	1	2	0	2	3	1	1	3	0	7	0	0	1	0	3	0	k__Bacteria; p__Firmicutes; c__Clostridia; o__Clostridiales; f__Ruminococcaceae; g__Ruminococcaceae_UCG-014
905	2	0	0	0	3	1	3	2	0	1	2	2	3	0	3	0	0	2	2	2	2	0	4	k__Bacteria; p__Bacteroidetes; c__Bacteroidia; o__Bacteroidales
906	0	0	0	0	0	0	0	0	0	0	0	1	0	0	0	0	0	0	0	0	0	0	1	k__Bacteria; p__Firmicutes; c__Clostridia; o__Clostridiales; f__Ruminococcaceae; g__Ruminococcaceae_UCG-014
907	0	1	1	0	5	3	1	6	0	6	1	6	0	0	0	0	0	0	0	1	0	0	0	k__Bacteria; p__Firmicutes; c__Clostridia; o__Clostridiales; f__Ruminococcaceae; g__Ruminococcaceae_UCG-014; s__uncultured_Firmicutes_bacterium
908	0	0	0	0	0	0	1	0	0	0	0	1	5	2	1	0	0	2	8	0	1	3	2	k__Bacteria; p__Bacteroidetes; c__Bacteroidia; o__Bacteroidales; f__Prevotellaceae; g__Prevotellaceae_NK3B31_group; s__uncultured_organism
909	1	0	0	2	1	0	1	0	1	0	1	1	0	0	0	0	0	0	0	0	0	0	0	k__Bacteria; p__Firmicutes; c__Clostridia; o__Clostridiales; f__Lachnospiraceae
910	0	0	0	0	1	1	1	0	0	1	3	1	0	1	4	2	3	3	0	2	1	2	1	k__Bacteria; p__Bacteroidetes; c__Bacteroidia; o__Bacteroidales; f__Prevotellaceae; g__Prevotella_9; s__uncultured_bacterium
911	0	0	0	0	0	0	0	0	2	0	0	6	0	3	0	1	0	0	1	0	0	0	2	k__Bacteria; p__Firmicutes; c__Bacilli; o__Bacillales; f__Staphylococcaceae; g__Staphylococcus
912	0	0	3	1	0	2	1	2	1	4	2	2	3	3	1	5	3	3	6	1	1	4	4	k__Bacteria; p__Firmicutes; c__Clostridia; o__Clostridiales; f__Ruminococcaceae; g__Ruminococcaceae_UCG-013
913	0	0	2	0	1	0	0	0	0	0	0	2	0	0	0	0	0	0	0	0	3	3	0	k__Bacteria; p__Firmicutes; c__Clostridia; o__Clostridiales; f__Ruminococcaceae; g__Ruminiclostridium; s__uncultured_bacterium
914	12	0	3	3	3	3	0	6	3	5	8	8	0	10	0	5	1	0	7	9	5	0	0	k__Bacteria; p__Firmicutes; c__Clostridia; o__Clostridiales; f__Lachnospiraceae
915	0	0	0	0	0	16	9	0	3	6	0	3	0	0	0	0	0	0	0	0	0	0	0	k__Bacteria; p__Firmicutes; c__Clostridia; o__Clostridiales; f__Ruminococcaceae; g__Ruminococcaceae_UCG-009; s__uncultured_bacterium
916	0	2	2	0	1	0	0	10	0	8	0	3	0	0	0	0	0	0	0	2	0	0	0	k__Bacteria; p__Firmicutes; c__Clostridia; o__Clostridiales; f__Ruminococcaceae; g__Ruminococcaceae_UCG-014
917	0	0	1	1	0	0	0	2	0	0	0	3	0	0	0	0	3	0	0	1	1	0	0	k__Bacteria; p__Firmicutes; c__Clostridia; o__Clostridiales; f__Ruminococcaceae; g__Ruminococcaceae_UCG-014
918	0	0	1	0	0	0	36	0	311	0	0	0	127	0	0	0	0	0	0	0	0	0	0	k__Bacteria; p__Firmicutes; c__Clostridia; o__Clostridiales; f__Ruminococcaceae; g__Ruminococcus_1; Ambiguous_taxa
919	0	1	0	0	0	55	1	2	173	0	0	0	0	0	0	0	0	0	0	0	0	0	0	k__Bacteria; p__Firmicutes; c__Clostridia; o__Clostridiales; f__Ruminococcaceae; g__Ruminococcaceae_NK4A214_group; s__uncultured_bacterium
920	0	0	0	0	0	0	0	0	7	0	0	0	0	0	4	0	0	0	0	0	0	0	1	k__Bacteria; p__Firmicutes; c__Clostridia; o__Clostridiales; f__Ruminococcaceae; g__Ruminiclostridium_5
921	1	2	0	0	0	0	0	0	3	0	1	0	0	0	0	0	0	0	0	0	0	0	0	k__Bacteria; p__Firmicutes; c__Clostridia; o__Clostridiales
922	0	3	0	0	0	0	0	2	6	0	0	0	0	2	71	1	0	0	0	3	12	0	1	k__Bacteria; p__Firmicutes; c__Clostridia; o__Clostridiales; f__Ruminococcaceae
923	0	0	0	1	0	1	0	0	2	0	0	1	0	0	0	0	0	0	0	0	0	0	0	k__Bacteria; p__Firmicutes; c__Erysipelotrichia; o__Erysipelotrichales; f__Erysipelotrichaceae; g__uncultured_bacterium; s__uncultured_bacterium
924	0	0	4	0	7	0	0	0	18	0	0	5	0	17	2	2	2	0	0	0	5	0	0	k__Bacteria; p__Firmicutes; c__Clostridia; o__Clostridiales; f__Lachnospiraceae; g__Lachnospiraceae_UCG-001; s__uncultured_bacterium
925	1	0	2	0	1	2	1	22	6	0	0	1	8	7	11	16	10	35	19	4	22	62	77	k__Bacteria; p__Bacteroidetes; c__Bacteroidia; o__Bacteroidales; f__Bacteroidaceae; g__Bacteroides
926	0	0	0	0	0	0	0	0	5	1	0	0	0	0	4	0	1	1	1	0	3	2	0	k__Bacteria; p__Firmicutes; c__Clostridia; o__Clostridiales; f__Ruminococcaceae; g__Flavonifractor; s__uncultured_bacterium
927	0	0	0	0	0	0	0	0	5	0	0	0	0	0	6	0	0	0	0	0	1	0	0	k__Bacteria; p__Firmicutes; c__Clostridia; o__Clostridiales; f__Ruminococcaceae; g__Negativibacillus; s__Negativibacillus_massiliensis
928	0	1	0	0	0	2	1	0	2	1	0	0	1	2	3	0	2	0	0	0	0	4	1	k__Bacteria; p__Firmicutes; c__Clostridia; o__Clostridiales; f__Ruminococcaceae; g__uncultured
929	0	0	0	0	0	0	0	0	2	0	0	0	0	0	0	0	0	0	0	0	0	0	0	k__Bacteria; p__Firmicutes; c__Clostridia; o__Clostridiales; f__Ruminococcaceae
930	0	0	0	0	0	0	0	0	2	0	0	0	0	0	0	1	0	0	0	0	0	0	0	k__Bacteria; p__Bacteroidetes; c__Bacteroidia; o__Bacteroidales; f__Bacteroidaceae; g__Bacteroides
931	0	0	0	0	0	0	0	0	10	2	0	0	0	1	0	0	0	1	0	0	2	1	0	k__Bacteria; p__Epsilonbacteraeota; c__Campylobacteria; o__Campylobacterales; f__Helicobacteraceae; g__Helicobacter; Ambiguous_taxa
932	1	0	0	1	0	1	0	1	1	0	3	0	0	0	2	0	0	1	0	1	0	0	0	k__Bacteria; p__Firmicutes; c__Clostridia; o__Clostridiales; f__Lachnospiraceae
933	4	1	2	0	1	2	2	5	2	0	0	0	1	1	1	5	2	0	1	2	1	2	3	k__Bacteria; p__Firmicutes; c__Clostridia; o__Clostridiales; f__Ruminococcaceae; g__Ruminococcus_1; s__mouse_gut_metagenome
934	1	1	0	11	0	0	2	2	7	0	1	0	47	5	2	75	3	0	1	2	5	3	5	k__Bacteria; p__Firmicutes; c__Clostridia; o__Clostridiales; f__Lachnospiraceae
935	0	0	0	0	0	0	0	1	3	0	0	0	0	0	0	1	2	0	0	0	1	0	0	k__Bacteria; p__Firmicutes; c__Clostridia; o__Clostridiales; f__Ruminococcaceae; g__Ruminococcus_1; Ambiguous_taxa
936	0	0	0	0	0	0	0	0	4	0	0	0	0	0	0	0	0	0	0	0	0	0	0	k__Bacteria; p__Bacteroidetes; c__Bacteroidia; o__Bacteroidales; f__Bacteroidaceae; g__Bacteroides; s__gut_metagenome
937	0	0	0	0	0	1	0	0	1	0	1	0	0	0	0	0	0	0	0	0	0	1	0	k__Bacteria; p__Firmicutes; c__Clostridia; o__Clostridiales; f__Ruminococcaceae
938	0	0	0	0	0	0	0	0	3	0	0	0	0	0	0	0	0	0	0	0	0	0	0	k__Bacteria; p__Bacteroidetes; c__Bacteroidia; o__Bacteroidales; f__Prevotellaceae; g__Prevotellaceae_UCG-003; s__uncultured_bacterium
939	1	0	0	0	0	0	0	0	1	0	0	0	0	0	1	0	0	0	0	0	0	0	0	k__Bacteria; p__Firmicutes; c__Clostridia; o__Clostridiales; f__Ruminococcaceae; g__Ruminiclostridium_5
940	0	0	0	0	0	0	0	0	3	0	0	0	0	0	0	0	0	0	0	0	0	0	0	k__Bacteria; p__Firmicutes; c__Clostridia; o__Clostridiales; f__Lachnospiraceae
941	0	1	0	0	1	0	1	2	8	2	0	0	12	0	4	4	1	5	3	12	6	6	1	k__Bacteria; p__Firmicutes; c__Clostridia; o__Clostridiales; f__Ruminococcaceae; g__[Eubacterium]_coprostanoligenes_group
942	0	1	1	1	0	0	0	0	4	0	0	0	0	0	0	0	0	0	0	0	0	0	0	k__Bacteria; p__Firmicutes; c__Clostridia; o__Clostridiales; f__Family_XIII; g__[Eubacterium]_nodatum_group
943	0	0	6	0	0	1	0	2	3	1	0	0	1	0	0	2	0	0	3	8	1	1	0	k__Bacteria; p__Firmicutes; c__Clostridia; o__Clostridiales; f__Ruminococcaceae
944	0	0	1	0	0	1	0	0	2	0	0	0	0	0	3	0	0	0	1	1	0	0	1	k__Bacteria; p__Firmicutes; c__Clostridia; o__Clostridiales; f__Ruminococcaceae
945	0	0	0	0	0	1	0	1	3	0	0	0	0	0	6	0	0	0	0	0	2	0	0	k__Bacteria; p__Firmicutes; c__Clostridia; o__Clostridiales; f__Ruminococcaceae; g__[Eubacterium]_coprostanoligenes_group
946	0	0	0	0	0	0	0	0	1	0	0	0	0	0	1	0	0	0	0	0	4	0	0	k__Bacteria; p__Firmicutes; c__Clostridia; o__Clostridiales; f__Ruminococcaceae; g__Negativibacillus
947	0	0	0	0	0	0	0	0	2	0	0	0	0	0	0	0	0	0	0	0	0	0	0	k__Bacteria; p__Firmicutes; c__Clostridia; o__Clostridiales; f__Lachnospiraceae
948	1	0	0	0	1	1	2	0	2	0	0	0	0	0	1	0	0	0	0	0	4	0	0	k__Bacteria; p__Firmicutes; c__Clostridia; o__Clostridiales; f__Lachnospiraceae
949	0	0	5	0	1	2	0	6	5	0	0	0	1	0	15	4	16	0	2	17	13	4	8	k__Bacteria; p__Firmicutes; c__Clostridia; o__Clostridiales; f__Ruminococcaceae; g__[Eubacterium]_coprostanoligenes_group; s__uncultured_bacterium
950	0	0	0	1	0	4	2	0	4	0	1	1	0	0	0	0	0	0	0	0	0	0	0	k__Bacteria; p__Firmicutes; c__Clostridia; o__Clostridiales; f__Ruminococcaceae
951	0	1	0	0	0	2	0	0	1	0	0	1	0	0	0	0	0	0	0	0	0	0	0	k__Bacteria; p__Firmicutes; c__Clostridia; o__Clostridiales; f__Ruminococcaceae; g__Oscillibacter; s__Oscillibacter_sp._1-3
952	0	0	0	0	0	0	0	0	4	0	0	0	0	0	6	0	0	1	1	0	0	0	0	k__Bacteria; p__Firmicutes; c__Clostridia; o__Clostridiales; f__Lachnospiraceae
953	0	0	2	0	0	0	0	3	2	0	0	0	0	0	4	1	1	0	3	9	2	0	1	k__Bacteria; p__Firmicutes; c__Clostridia; o__Clostridiales; f__Ruminococcaceae
954	0	1	0	0	0	0	0	0	5	0	0	0	0	0	1	0	0	0	0	0	0	0	0	k__Bacteria; p__Firmicutes; c__Clostridia; o__Clostridiales; f__Ruminococcaceae; g__Negativibacillus
955	0	0	0	0	0	0	0	0	2	0	0	0	0	0	0	0	0	0	0	0	0	0	0	k__Bacteria; p__Firmicutes
956	6	8	3	10	11	6	4	3	10	2	1	4	8	5	15	2	7	33	25	4	7	5	5	k__Bacteria; p__Firmicutes; c__Clostridia; o__Clostridiales; f__Ruminococcaceae
957	0	0	0	0	0	0	0	0	2	0	0	0	0	1	0	0	0	0	0	0	1	0	0	k__Bacteria; p__Tenericutes; c__Mollicutes; o__Anaeroplasmatales; f__Anaeroplasmataceae; g__Anaeroplasma; s__uncultured_bacterium
958	0	0	0	0	0	0	0	0	1	0	0	0	0	0	0	0	0	0	0	1	0	0	0	k__Bacteria; p__Firmicutes; c__Clostridia; o__Clostridiales; f__Ruminococcaceae; g__[Eubacterium]_coprostanoligenes_group
959	4	19	1	2	2	5	7	4	12	0	2	1	2	5	2	0	3	1	1	3	5	0	2	k__Bacteria; p__Firmicutes; c__Clostridia; o__Clostridiales; f__Lachnospiraceae
960	0	0	0	1	1	0	0	1	2	0	0	0	0	0	0	0	0	0	0	0	0	0	0	k__Bacteria; p__Firmicutes; c__Clostridia; o__Clostridiales; f__Ruminococcaceae; g__Oscillibacter; s__Oscillibacter_sp._1-3
961	0	2	1	0	0	0	0	1	1	0	0	0	0	0	0	0	0	0	0	0	0	0	0	k__Bacteria; p__Firmicutes; c__Clostridia; o__Clostridiales; f__Lachnospiraceae
962	0	0	0	0	1	1	0	8	9	0	0	0	14	1	9	10	3	0	60	11	5	1	1	k__Bacteria; p__Bacteroidetes; c__Bacteroidia; o__Bacteroidales; f__Bacteroidaceae; g__Bacteroides; Ambiguous_taxa
963	0	0	1	1	0	0	1	2	1	0	0	0	4	0	0	5	2	0	3	11	2	0	3	k__Bacteria; p__Firmicutes; c__Clostridia; o__Clostridiales; f__Lachnospiraceae; g__Lachnospiraceae_NC2004_group
964	0	0	2	0	0	2	0	0	1	0	0	1	0	0	3	0	0	0	0	0	0	0	0	k__Bacteria; p__Firmicutes; c__Clostridia; o__Clostridiales; f__Ruminococcaceae; g__[Eubacterium]_coprostanoligenes_group; s__uncultured_bacterium
965	0	0	0	0	0	0	0	0	2	0	0	0	0	0	0	0	0	0	0	0	0	0	0	k__Bacteria; p__Firmicutes; c__Clostridia; o__Clostridiales; f__Ruminococcaceae; g__Ruminococcaceae_UCG-014
966	0	1	0	4	1	0	1	0	6	0	1	1	0	0	0	0	0	0	2	0	0	0	0	k__Bacteria; p__Firmicutes; c__Clostridia; o__Clostridiales; f__Ruminococcaceae; g__Ruminococcaceae_UCG-009
967	1	1	0	3	1	2	0	2	4	3	3	0	0	0	11	0	1	0	11	0	0	0	1	k__Bacteria; p__Firmicutes; c__Clostridia; o__Clostridiales; f__Ruminococcaceae; g__Pseudoflavonifractor; s__uncultured_organism
968	0	1	0	0	1	0	0	0	1	0	0	0	0	4	4	4	0	2	2	0	5	0	2	k__Bacteria; p__Firmicutes; c__Clostridia; o__Clostridiales; f__Ruminococcaceae; g__Ruminococcaceae_UCG-014
969	1	1	0	0	0	1	0	1	3	0	0	1	0	0	6	1	0	0	0	1	2	0	0	k__Bacteria; p__Firmicutes; c__Clostridia; o__Clostridiales; f__Lachnospiraceae
970	0	1	0	1	3	1	1	1	4	0	0	1	0	8	1	0	0	0	2	1	0	2	0	k__Bacteria; p__Firmicutes; c__Clostridia; o__Clostridiales; f__Ruminococcaceae; g__Oscillibacter
971	0	0	0	0	0	0	0	0	1	0	0	0	0	0	0	0	0	0	1	0	0	0	0	k__Bacteria; p__Proteobacteria; c__Gammaproteobacteria; o__Pseudomonadales; f__Moraxellaceae; g__Acinetobacter
972	0	0	0	0	0	0	0	0	1	0	0	0	3	0	0	7	0	0	0	0	0	0	0	k__Bacteria; p__Firmicutes; c__Clostridia; o__Clostridiales; f__Lachnospiraceae; g__Roseburia
973	0	1	0	0	0	0	0	0	5	0	0	0	0	0	0	0	0	0	0	0	0	0	0	k__Bacteria; p__Firmicutes; c__Clostridia; o__Clostridiales
974	0	0	0	0	0	0	2	0	1	0	0	1	0	1	0	0	1	1	1	0	0	0	0	k__Bacteria; p__Firmicutes; c__Clostridia; o__Clostridiales; f__Lachnospiraceae
975	1	0	0	0	0	3	1	0	1	2	1	0	0	0	0	0	0	1	0	0	0	0	0	k__Bacteria; p__Firmicutes; c__Clostridia; o__Clostridiales; f__Peptostreptococcaceae; g__Romboutsia
976	0	0	0	0	1	0	0	0	3	0	0	0	0	0	0	0	0	0	0	0	0	0	0	k__Bacteria; p__Firmicutes; c__Erysipelotrichia; o__Erysipelotrichales; f__Erysipelotrichaceae; g__Faecalitalea; s__Eubacterium_sp._3_1_31
977	0	0	0	0	0	3	1	2	1	0	0	0	0	0	0	0	0	0	0	0	0	0	1	k__Bacteria; p__Firmicutes; c__Clostridia; o__Clostridiales; f__Lachnospiraceae
978	4	1	2	1	3	0	0	1	2	0	0	0	0	0	0	5	0	0	0	1	0	0	1	k__Bacteria; p__Firmicutes; c__Clostridia; o__Clostridiales; f__Ruminococcaceae; g__Ruminococcus_1
979	0	0	0	0	0	0	0	0	1	0	0	0	0	0	1	0	0	0	0	0	0	0	0	k__Bacteria; p__Bacteroidetes; c__Bacteroidia; o__Bacteroidales; f__Tannerellaceae; g__Parabacteroides; Ambiguous_taxa
980	2	1	0	0	2	8	1	0	0	3	2	1	0	0	0	0	1	0	1	1	0	2	0	k__Bacteria; p__Firmicutes
981	0	0	0	0	0	1	0	0	4	0	0	0	0	0	0	0	0	0	0	0	0	0	0	k__Bacteria; p__Firmicutes; c__Clostridia; o__Clostridiales; f__Ruminococcaceae; g__Ruminococcaceae_NK4A214_group
982	0	4	3	2	0	4	2	1	2	0	2	1	0	0	0	0	2	0	0	0	1	0	0	k__Bacteria; p__Firmicutes; c__Clostridia; o__Clostridiales; f__Lachnospiraceae
983	0	1	1	0	0	3	0	0	0	0	0	0	0	1	0	0	0	0	0	0	0	1	0	k__Bacteria; p__Firmicutes; c__Clostridia; o__Clostridiales; f__Ruminococcaceae
984	0	1	0	1	3	2	0	2	1	0	0	0	0	0	0	0	0	0	0	0	1	0	0	k__Bacteria; p__Firmicutes; c__Clostridia; o__Clostridiales; f__Ruminococcaceae
985	4	0	0	1	2	1	0	2	1	2	0	1	4	1	0	5	1	3	2	0	1	1	2	k__Bacteria; p__Bacteroidetes; c__Bacteroidia; o__Flavobacteriales; f__Flavobacteriaceae; g__uncultured; s__gut_metagenome
986	0	1	2	0	2	2	1	3	2	0	0	1	2	0	7	2	7	0	1	1	1	0	4	k__Bacteria; p__Firmicutes; c__Clostridia; o__Clostridiales; f__Ruminococcaceae; g__Ruminococcaceae_UCG-014
987	0	0	0	0	0	2	0	0	0	10	0	0	0	0	0	0	0	0	0	0	0	0	0	k__Bacteria; p__Firmicutes; c__Clostridia; o__Clostridiales; f__Family_XIII
988	0	0	0	0	0	1	0	0	0	0	0	0	0	0	0	0	0	0	0	0	0	1	0	k__Bacteria; p__Firmicutes; c__Clostridia; o__Clostridiales; f__Peptostreptococcaceae; g__Romboutsia; s__uncultured_bacterium
989	0	0	0	0	0	1	0	1	0	0	0	0	0	0	0	0	0	0	0	0	0	0	0	k__Bacteria; p__Firmicutes; c__Clostridia; o__Clostridiales; f__Ruminococcaceae; g__Ruminococcus_1
990	0	0	0	0	0	1	0	0	0	0	0	0	0	0	0	0	0	1	0	0	0	0	0	k__Bacteria
991	0	2	0	0	0	4	0	0	0	0	0	3	0	0	0	0	0	0	0	1	1	0	0	k__Bacteria; p__Firmicutes; c__Clostridia; o__Clostridiales; f__Ruminococcaceae; g__Oscillibacter; s__Oscillibacter_sp._1-3
992	0	1	0	1	1	3	0	0	1	0	0	0	0	0	2	0	0	0	2	3	3	0	0	k__Bacteria; p__Firmicutes; c__Clostridia; o__Clostridiales; f__Lachnospiraceae
993	2	0	0	1	0	1	0	0	0	1	2	0	0	0	0	0	1	0	2	0	1	0	0	k__Bacteria; p__Firmicutes; c__Clostridia; o__Clostridiales; f__Lachnospiraceae
994	0	0	0	0	0	1	0	0	1	0	0	0	0	0	0	0	0	0	0	0	0	0	0	k__Bacteria; p__Firmicutes; c__Clostridia; o__Clostridiales; f__Ruminococcaceae; g__Oscillibacter; s__Oscillibacter_sp._1-3
995	1	0	0	0	0	2	0	2	0	0	0	0	0	0	0	1	0	0	1	1	0	0	0	k__Bacteria; p__Firmicutes; c__Clostridia; o__Clostridiales; f__Lachnospiraceae
996	8	2	10	0	0	19	1	5	1	0	0	1	0	2	28	3	43	0	5	15	4	5	7	k__Bacteria; p__Firmicutes; c__Clostridia; o__Clostridiales; f__Ruminococcaceae
997	0	1	0	0	0	1	0	0	0	0	0	0	0	0	0	0	0	0	0	0	0	0	0	k__Bacteria; p__Firmicutes; c__Clostridia; o__Clostridiales; f__Ruminococcaceae; g__Ruminococcaceae_UCG-014
998	0	0	0	1	0	6	0	23	19	0	0	0	11	6	12	6	2	5	10	8	9	13	2	k__Bacteria; p__Bacteroidetes; c__Bacteroidia; o__Bacteroidales; f__Bacteroidaceae; g__Bacteroides
999	0	1	0	0	1	4	0	0	0	0	0	2	0	3	0	0	0	0	0	0	0	0	0	k__Bacteria; p__Firmicutes; c__Clostridia; o__Clostridiales; f__Ruminococcaceae; g__[Eubacterium]_coprostanoligenes_group
1000	7	23	7	1	3	8	8	10	16	5	7	7	0	0	0	0	2	3	0	3	1	3	1	k__Bacteria; p__Firmicutes; c__Clostridia; o__Clostridiales; f__Lachnospiraceae
1001	5	0	0	11	0	9	0	9	1	0	0	0	3	2	0	0	4	0	0	2	0	0	1	k__Bacteria; p__Firmicutes; c__Clostridia; o__Clostridiales; f__Lachnospiraceae
1002	0	1	0	2	2	6	0	10	0	1	0	0	2	2	1	0	31	0	0	3	10	2	7	k__Bacteria; p__Firmicutes; c__Clostridia; o__Clostridiales; f__Ruminococcaceae; g__Ruminococcaceae_UCG-014
1003	0	0	0	0	0	2	0	0	0	1	0	0	0	0	1	0	1	0	0	0	0	0	0	k__Bacteria; p__Actinobacteria; c__Coriobacteriia; o__Coriobacteriales; f__Eggerthellaceae
1004	0	1	0	0	2	1	1	2	2	0	0	0	0	0	0	0	0	0	0	0	0	0	0	k__Bacteria; p__Firmicutes; c__Clostridia; o__Clostridiales; f__Ruminococcaceae; g__Ruminococcaceae_UCG-014
1005	2	1	0	3	2	1	0	0	0	0	1	0	5	7	0	0	0	0	1	0	0	1	0	k__Bacteria; p__Firmicutes; c__Clostridia; o__Clostridiales; f__Lachnospiraceae; g__Lachnospiraceae_NK4A136_group
1006	0	0	0	0	0	2	0	0	0	0	0	0	0	0	0	0	0	0	0	0	0	0	0	k__Bacteria; p__Firmicutes; c__Erysipelotrichia; o__Erysipelotrichales; f__Erysipelotrichaceae; g__Turicibacter
1007	1	1	0	0	2	2	0	1	0	0	0	0	0	0	0	0	0	0	0	0	0	0	0	k__Bacteria; p__Firmicutes; c__Clostridia; o__Clostridiales
1008	0	0	0	0	0	2	0	0	0	0	0	0	0	0	0	0	0	0	0	0	0	0	0	k__Bacteria; p__Firmicutes; c__Clostridia; o__Clostridiales; f__Ruminococcaceae; g__[Eubacterium]_coprostanoligenes_group
1009	4	1	1	1	0	4	0	0	0	0	0	1	2	4	0	0	0	1	0	0	0	1	0	k__Bacteria; p__Firmicutes; c__Clostridia; o__Clostridiales; f__Lachnospiraceae
1010	0	0	0	0	0	1	0	3	0	4	0	1	0	0	0	0	0	0	0	0	0	0	0	k__Bacteria; p__Bacteroidetes; c__Bacteroidia; o__Bacteroidales
1011	3	1	3	0	6	43	0	1	4	2	3	6	0	0	0	1	0	0	0	33	0	0	0	k__Bacteria; p__Firmicutes; c__Clostridia; o__Clostridiales; f__Ruminococcaceae; g__Ruminococcaceae_UCG-014
1012	2	6	3	10	7	12	0	2	9	2	13	0	1	1	1	0	3	0	4	1	5	2	0	k__Bacteria; p__Firmicutes; c__Clostridia; o__Clostridiales; f__Ruminococcaceae
1013	0	1	0	0	2	5	0	3	1	1	1	2	0	0	0	0	4	0	2	0	4	0	0	k__Bacteria; p__Firmicutes; c__Clostridia; o__Clostridiales; f__Ruminococcaceae
1014	0	0	0	0	0	1	0	0	0	0	0	0	0	1	0	0	0	0	0	0	0	0	0	k__Bacteria; p__Bacteroidetes; c__Bacteroidia; o__Bacteroidales; f__Bacteroidaceae; g__Bacteroides; s__uncultured_bacterium
1015	3	1	2	1	0	2	0	2	1	0	1	0	1	1	0	1	1	1	4	3	3	0	0	k__Bacteria; p__Firmicutes; c__Clostridia; o__Clostridiales; f__Lachnospiraceae
1016	0	0	0	0	0	1	0	0	1	0	1	0	0	0	0	0	0	0	0	0	0	0	0	k__Bacteria; p__Firmicutes; c__Clostridia; o__Clostridiales; f__Ruminococcaceae; g__Ruminococcaceae_UCG-010; s__uncultured_bacterium
1017	2	0	2	0	0	4	0	1	0	0	0	0	0	0	9	1	3	0	2	1	1	0	1	k__Bacteria; p__Firmicutes; c__Clostridia; o__Clostridiales; f__Ruminococcaceae
1018	1	2	1	1	3	8	0	1	1	0	2	2	1	1	2	0	2	0	0	2	1	0	1	k__Bacteria
1019	2	1	4	0	0	2	0	0	0	1	0	2	0	0	0	1	2	0	0	0	0	0	0	k__Bacteria; p__Firmicutes; c__Clostridia; o__Clostridiales; f__Ruminococcaceae; g__Ruminococcus_1
1020	0	0	0	0	0	3	0	0	0	0	0	1	0	0	0	0	0	0	0	0	0	0	0	k__Bacteria; p__Firmicutes; c__Clostridia; o__Clostridiales; f__Ruminococcaceae; g__Ruminococcus_1
1021	0	5	0	0	2	2	0	0	2	1	1	1	2	0	2	0	3	0	0	0	1	0	0	k__Bacteria; p__Firmicutes; c__Clostridia; o__Clostridiales; f__Ruminococcaceae
1022	0	0	1	2	0	1	0	0	1	1	2	0	3	0	0	0	0	0	0	2	1	0	1	k__Bacteria; p__Firmicutes; c__Clostridia; o__Clostridiales; f__Lachnospiraceae; g__Roseburia; s__uncultured_bacterium
1023	0	1	4	0	0	2	0	1	0	0	0	0	0	0	16	1	9	0	3	7	3	7	8	k__Bacteria; p__Firmicutes; c__Clostridia; o__Clostridiales; f__Ruminococcaceae; g__[Eubacterium]_coprostanoligenes_group
1024	0	0	0	0	0	1	0	0	0	0	0	0	5	18	6	4	4	9	27	0	0	23	8	k__Bacteria; p__Bacteroidetes; c__Bacteroidia; o__Bacteroidales; f__Bacteroidaceae; g__Bacteroides
1025	0	0	0	50	1	1	0	0	0	0	0	0	0	0	0	0	0	0	1	0	0	0	0	k__Bacteria; p__Firmicutes; c__Clostridia; o__Clostridiales; f__Lachnospiraceae
1026	7	16	19	5	18	33	5	47	87	14	2	3	85	27	16	51	25	72	33	33	33	100	48	k__Bacteria; p__Bacteroidetes; c__Bacteroidia; o__Bacteroidales; f__Bacteroidaceae; g__Bacteroides
1027	0	0	0	0	0	2	0	2	0	0	0	0	0	0	1	0	1	0	0	1	0	0	0	k__Bacteria; p__Firmicutes; c__Clostridia; o__Clostridiales
1028	0	0	0	0	0	1	0	0	0	0	0	0	0	0	0	0	0	0	0	0	0	0	2	k__Bacteria; p__Tenericutes; c__Mollicutes; o__Mollicutes_RF39
1029	4	1	13	0	0	9	0	3	0	0	0	0	0	0	1	1	7	0	0	3	2	1	0	k__Bacteria; p__Firmicutes; c__Clostridia; o__Clostridiales; f__Ruminococcaceae
1030	1	0	2	1	1	2	0	0	0	2	1	0	0	0	0	0	0	0	0	1	2	0	0	k__Bacteria; p__Firmicutes; c__Clostridia; o__Clostridiales; f__Ruminococcaceae; g__Ruminococcus_1; Ambiguous_taxa
1031	0	0	2	0	1	2	1	0	0	1	0	1	1	0	0	0	3	2	0	1	2	0	0	k__Bacteria; p__Bacteroidetes; c__Bacteroidia; o__Bacteroidales; f__Prevotellaceae; g__Prevotellaceae_NK3B31_group; s__uncultured_organism
1032	0	0	0	0	0	1	0	0	0	0	0	0	0	0	0	0	0	0	1	0	0	0	1	k__Bacteria; p__Bacteroidetes; c__Bacteroidia; o__Bacteroidales; f__Bacteroidaceae; g__Bacteroides
1033	0	0	2	0	0	1	0	0	0	0	0	1	0	0	2	0	0	0	0	0	0	0	0	k__Bacteria; p__Firmicutes; c__Clostridia; o__Clostridiales; f__Ruminococcaceae; g__[Eubacterium]_coprostanoligenes_group; s__uncultured_bacterium
1034	2	6	3	1	3	4	0	2	1	2	1	2	0	0	2	0	0	0	1	0	2	0	1	k__Bacteria; p__Firmicutes; c__Clostridia; o__Clostridiales; f__Peptostreptococcaceae
1035	0	0	1	0	0	4	0	0	0	0	0	1	0	1	1	0	5	0	0	0	0	0	0	k__Bacteria; p__Firmicutes; c__Clostridia; o__Clostridiales; f__Ruminococcaceae
1036	0	0	0	0	0	2	0	0	0	0	0	0	0	0	0	0	0	0	0	0	0	0	0	k__Bacteria; p__Bacteroidetes; c__Bacteroidia; o__Bacteroidales
1037	0	0	0	1	0	2	0	0	0	0	0	0	0	0	0	0	0	1	0	0	2	0	1	k__Bacteria; p__Firmicutes; c__Clostridia; o__Clostridiales; f__Lachnospiraceae
1038	0	0	0	0	1	1	0	1	2	0	0	0	0	0	22	0	3	0	0	0	0	1	0	k__Bacteria; p__Firmicutes; c__Clostridia; o__Clostridiales; f__Eubacteriaceae; g__Eubacterium; Ambiguous_taxa
1039	0	1	0	0	3	1	0	0	0	2	0	0	0	0	0	0	0	0	0	0	0	0	0	k__Bacteria; p__Firmicutes; c__Clostridia; o__Clostridiales
1040	1	0	0	1	2	3	0	37	18	0	0	0	17	25	19	45	16	72	64	5	29	45	67	k__Bacteria; p__Bacteroidetes; c__Bacteroidia; o__Bacteroidales; f__Bacteroidaceae; g__Bacteroides; Ambiguous_taxa
1041	1	4	0	0	0	3	2	1	0	1	4	1	0	5	0	1	0	1	0	0	0	0	1	k__Bacteria; p__Firmicutes; c__Clostridia; o__Clostridiales; f__Lachnospiraceae; g__Lachnospiraceae_NK4A136_group
1042	0	0	0	0	0	2	0	0	0	0	0	0	0	0	0	0	0	0	0	0	0	0	0	k__Bacteria; p__Firmicutes; c__Clostridia; o__Clostridiales
1043	0	0	0	0	1	6	3	0	3	0	0	0	1	1	0	0	1	0	0	0	1	0	0	k__Bacteria; p__Firmicutes; c__Clostridia; o__Clostridiales; f__Lachnospiraceae
1044	0	0	0	1	0	1	0	0	0	0	0	0	0	4	0	0	2	0	0	0	0	0	0	k__Bacteria; p__Firmicutes; c__Clostridia; o__Clostridiales
1045	4	3	6	0	5	9	0	7	0	3	0	1	0	2	0	1	2	0	0	1	2	1	0	k__Bacteria; p__Firmicutes; c__Clostridia; o__Clostridiales; f__Ruminococcaceae; g__Ruminococcus_1
1046	0	0	2	0	0	1	1	0	0	2	0	0	0	0	0	2	0	2	0	0	1	3	1	k__Bacteria; p__Firmicutes; c__Clostridia; o__Clostridiales
1047	0	1	0	1	0	1	3	0	1	1	0	2	14	15	1	26	2	6	1	6	1	7	3	k__Bacteria; p__Firmicutes; c__Clostridia; o__Clostridiales; f__Lachnospiraceae
1048	6	5	0	0	5	5	0	3	0	1	0	1	1	3	0	0	3	0	0	0	0	0	0	k__Bacteria; p__Firmicutes; c__Clostridia; o__Clostridiales; f__Lachnospiraceae
1049	7	3	6	6	31	9	25	1	1	49	15	8	0	0	0	0	0	2	102	11	9	2	1	k__Bacteria; p__Firmicutes; c__Clostridia; o__Clostridiales; f__Ruminococcaceae; g__Ruminococcaceae_UCG-014
1050	0	1	1	0	0	2	2	1	1	2	0	1	3	1	7	2	6	3	9	5	4	5	0	k__Bacteria; p__Firmicutes; c__Erysipelotrichia; o__Erysipelotrichales; f__Erysipelotrichaceae; g__Erysipelatoclostridium
1051	0	0	0	1	5	5	1	4	1	4	0	0	0	0	11	1	2	2	0	12	2	0	0	k__Bacteria; p__Firmicutes; c__Clostridia; o__Clostridiales; f__Ruminococcaceae; g__Ruminococcaceae_UCG-014
1052	0	3	2	0	2	1	3	0	0	7	0	1	5	13	1	0	0	3	5	0	1	0	1	k__Bacteria; p__Bacteroidetes; c__Bacteroidia; o__Bacteroidales; f__Bacteroidaceae; g__Bacteroides; s__uncultured_bacterium
1053	0	0	0	0	0	0	0	0	0	3	0	0	0	0	0	0	0	0	0	0	0	0	0	k__Bacteria; p__Firmicutes; c__Clostridia; o__Clostridiales; f__Lachnospiraceae
1054	0	0	0	0	0	0	0	0	0	2	0	0	0	0	0	0	0	0	0	0	0	0	0	k__Bacteria; p__Gemmatimonadetes; c__Gemmatimonadetes; o__Gemmatimonadales; f__Gemmatimonadaceae
1055	0	0	0	0	0	1	0	2	0	3	0	1	0	0	0	0	0	0	0	0	0	0	0	k__Bacteria; p__Bacteroidetes; c__Bacteroidia; o__Bacteroidales; f__Bacteroidaceae; g__Bacteroides
1056	0	0	0	0	0	0	0	0	0	2	0	0	0	0	0	0	0	0	0	0	0	0	0	k__Bacteria; p__Bacteroidetes; c__Bacteroidia; o__Bacteroidales; f__Bacteroidaceae; g__Bacteroides
1057	0	1	0	0	0	0	0	2	2	1	0	0	3	0	2	4	3	1	1	1	2	3	4	k__Bacteria; p__Firmicutes; c__Clostridia; o__Clostridiales; f__Ruminococcaceae; g__[Eubacterium]_coprostanoligenes_group; s__metagenome
1058	0	1	0	1	2	1	0	0	0	1	0	0	0	1	0	0	0	0	1	0	0	1	0	k__Bacteria; p__Firmicutes; c__Clostridia; o__Clostridiales; f__Ruminococcaceae
1059	0	0	2	0	0	0	1	0	0	2	0	0	1	0	3	6	3	1	1	6	4	8	3	k__Bacteria; p__Firmicutes; c__Clostridia; o__Clostridiales; f__Ruminococcaceae; g__[Eubacterium]_coprostanoligenes_group
1060	0	0	0	0	0	0	0	1	0	6	0	0	0	0	0	1	0	0	0	0	0	0	0	k__Bacteria; p__Bacteroidetes; c__Bacteroidia; o__Bacteroidales; f__Rikenellaceae; g__Alistipes; Ambiguous_taxa
1061	0	0	0	0	0	0	0	0	0	2	0	0	0	0	0	0	0	0	0	0	0	0	0	k__Bacteria; p__Elusimicrobia; c__Elusimicrobia; o__Lineage_IV; f__uncultured_bacterium; g__uncultured_bacterium; s__uncultured_bacterium
1062	0	0	0	0	0	0	0	1	0	2	0	0	0	0	0	0	0	0	0	0	0	0	0	k__Bacteria; p__Bacteroidetes; c__Bacteroidia; o__Bacteroidales; f__Bacteroidaceae; g__Bacteroides
1063	0	0	0	0	0	0	0	2	0	2	0	0	0	0	0	0	0	0	0	0	0	0	0	k__Bacteria; p__Bacteroidetes; c__Bacteroidia
1064	0	0	0	0	0	0	0	0	0	2	0	0	0	0	0	0	0	0	0	0	0	0	0	k__Bacteria; p__Actinobacteria; c__Acidimicrobiia; o__IMCC26256; f__uncultured_Aciditerrimonas_sp.; g__uncultured_Aciditerrimonas_sp.; s__uncultured_Aciditerrimonas_sp.
1065	0	0	0	0	0	0	0	0	0	2	0	0	0	0	0	0	0	0	0	0	0	0	0	k__Bacteria; p__Proteobacteria; c__Gammaproteobacteria; o__Betaproteobacteriales; f__Nitrosomonadaceae; g__MND1; Ambiguous_taxa
1066	0	0	2	0	0	0	0	0	0	3	0	0	0	0	0	0	0	0	0	0	0	0	0	k__Bacteria; p__Bacteroidetes; c__Bacteroidia; o__Bacteroidales; f__Muribaculaceae; g__uncultured_bacterium; s__uncultured_bacterium
1067	1	5	8	9	7	7	42	7	15	20	2	5	0	16	0	0	0	0	0	0	0	0	16	k__Bacteria; p__Bacteroidetes; c__Bacteroidia; o__Bacteroidales; f__Bacteroidaceae; g__Bacteroides; s__uncultured_bacterium
1068	0	0	0	0	0	0	0	0	0	2	0	0	0	0	0	0	0	0	0	0	0	0	0	k__Bacteria; p__Acidobacteria; c__Acidobacteriia; o__Solibacterales; f__Solibacteraceae_(Subgroup_3); g__Bryobacter
1069	0	0	2	0	0	0	0	0	1	2	0	0	0	0	0	1	0	0	0	3	1	1	0	k__Bacteria; p__Bacteroidetes; c__Bacteroidia; o__Bacteroidales; f__Bacteroidaceae; g__Bacteroides
1070	1	0	0	1	0	0	1	0	0	1	0	0	0	0	0	0	0	0	0	0	0	0	0	k__Bacteria; p__Firmicutes; c__Clostridia; o__Clostridiales; f__Ruminococcaceae
1071	0	0	0	0	0	1	0	0	0	1	0	0	1	0	1	0	0	0	1	0	0	1	2	k__Bacteria; p__Firmicutes; c__Clostridia; o__Clostridiales; f__Ruminococcaceae; g__[Eubacterium]_coprostanoligenes_group
1072	1	0	1	0	0	2	0	0	0	1	0	1	0	0	0	0	0	0	0	1	0	0	0	k__Bacteria; p__Firmicutes; c__Clostridia; o__Clostridiales; f__Lachnospiraceae; g__[Eubacterium]_oxidoreducens_group; s__uncultured_bacterium
1073	6	1	0	8	3	7	92	3	3	18	33	9	1	0	10	91	3	10	67	16	18	28	0	k__Bacteria; p__Firmicutes; c__Clostridia; o__Clostridiales; f__Lachnospiraceae
1074	0	0	1	2	1	0	0	3	0	2	0	0	4	0	0	2	2	4	2	1	0	1	2	k__Bacteria; p__Bacteroidetes; c__Bacteroidia; o__Bacteroidales; f__Prevotellaceae; g__Prevotellaceae_NK3B31_group; s__uncultured_organism
1075	0	0	0	0	0	0	7	0	0	9	0	1	0	0	0	0	0	0	0	0	0	0	0	k__Bacteria; p__Firmicutes; c__Clostridia; o__Clostridiales; f__Clostridiales_vadinBB60_group; g__uncultured_bacterium; s__uncultured_bacterium
1076	0	1	0	0	1	2	0	0	1	1	1	0	0	0	2	0	0	0	1	0	1	1	0	k__Bacteria; p__Bacteroidetes; c__Bacteroidia; o__Flavobacteriales; f__Flavobacteriaceae; g__uncultured; s__gut_metagenome
1077	0	3	0	1	0	2	7	3	2	5	0	1	0	2	0	0	0	0	0	0	0	0	2	k__Bacteria; p__Bacteroidetes; c__Bacteroidia; o__Bacteroidales; f__Bacteroidaceae; g__Bacteroides; s__uncultured_bacterium
1078	0	0	0	0	0	0	0	0	0	3	0	0	0	0	0	0	0	1	0	0	0	0	0	k__Bacteria; p__Firmicutes; c__Bacilli; o__Lactobacillales; f__Enterococcaceae; g__Enterococcus
1079	0	1	0	0	0	0	0	0	0	2	0	0	0	0	0	0	0	0	1	0	0	0	0	k__Bacteria; p__Firmicutes; c__Clostridia; o__Clostridiales
1080	0	0	0	0	0	0	0	0	0	1	0	0	0	0	1	0	0	0	0	0	0	0	0	k__Bacteria; p__Actinobacteria; c__Actinobacteria; o__Corynebacteriales; f__Corynebacteriaceae; g__Corynebacterium_1
1081	0	0	0	0	0	0	0	0	0	1	0	0	0	0	1	1	0	0	0	0	0	0	1	k__Bacteria; p__Bacteroidetes; c__Bacteroidia; o__Bacteroidales; f__Bacteroidaceae; g__Bacteroides; Ambiguous_taxa
1082	0	0	0	0	0	0	0	0	0	2	0	0	0	0	1	1	0	1	0	0	0	1	1	k__Bacteria; p__Firmicutes; c__Clostridia; o__Clostridiales; f__Ruminococcaceae; g__[Eubacterium]_coprostanoligenes_group
1083	0	0	1	0	0	0	0	0	0	3	0	0	0	0	0	0	0	0	0	0	0	0	0	k__Bacteria; p__Bacteroidetes; c__Bacteroidia; o__Bacteroidales; f__Muribaculaceae
1084	0	0	0	0	1	0	0	0	0	0	0	0	0	0	1	0	0	0	0	0	1	1	0	k__Bacteria; p__Firmicutes; c__Clostridia; o__Clostridiales; f__Ruminococcaceae; g__Ruminococcaceae_UCG-014
1085	0	0	0	0	0	0	0	0	0	0	0	0	0	0	1	0	0	0	0	0	1	0	0	k__Bacteria; p__Cyanobacteria; c__Melainabacteria; o__Gastranaerophilales
1086	1	0	0	0	0	0	0	0	4	1	0	0	0	1	3	0	0	0	0	1	1	0	2	k__Bacteria; p__Bacteroidetes; c__Bacteroidia; o__Bacteroidales; f__Bacteroidaceae; g__Bacteroides
1087	0	0	2	0	1	1	1	2	3	1	0	0	0	0	0	0	0	0	0	1	0	2	0	k__Bacteria; p__Firmicutes; c__Clostridia; o__Clostridiales; f__Peptostreptococcaceae
1089	0	0	0	1	2	0	0	2	0	0	0	1	0	1	0	0	7	0	0	0	3	2	0	k__Bacteria; p__Firmicutes; c__Clostridia; o__Clostridiales; f__Ruminococcaceae; g__Ruminococcaceae_UCG-014
1091	0	0	1	0	0	0	0	0	0	0	0	0	0	0	80	0	0	0	0	0	3	0	0	k__Bacteria; p__Firmicutes; c__Clostridia; o__Clostridiales; f__Ruminococcaceae; g__Ruminiclostridium_5; Ambiguous_taxa
1092	0	0	1	0	0	0	0	0	0	0	0	0	0	0	0	2	0	0	0	1	0	0	0	k__Bacteria; p__Firmicutes
1093	1	1	2	0	0	0	0	0	0	0	0	0	0	1	0	0	0	0	0	1	0	0	0	k__Bacteria; p__Firmicutes; c__Clostridia; o__Clostridiales; f__Ruminococcaceae
1095	0	0	2	1	1	0	0	0	1	3	1	0	0	2	2	1	1	1	1	4	6	1	0	k__Bacteria; p__Firmicutes; c__Erysipelotrichia; o__Erysipelotrichales; f__Erysipelotrichaceae; g__uncultured; s__uncultured_Allobaculum_sp.
1096	0	0	0	0	0	0	0	1	0	0	0	0	0	1	0	0	0	0	0	0	0	0	0	k__Bacteria; p__Firmicutes; c__Clostridia; o__Clostridiales; f__Ruminococcaceae
1097	12	2	0	8	3	2	10	1	4	2	13	2	15	1	1	6	4	2	5	3	3	0	3	k__Bacteria; p__Firmicutes; c__Clostridia; o__Clostridiales; f__Ruminococcaceae; g__Ruminiclostridium_5
1098	0	0	0	0	0	0	0	0	1	0	0	0	0	0	0	0	0	0	0	2	0	0	0	k__Bacteria; p__Firmicutes; c__Clostridia; o__Clostridiales; f__Lachnospiraceae; g__Blautia
1099	0	0	0	0	0	0	0	0	0	0	0	0	0	0	0	0	2	0	0	0	3	0	0	k__Bacteria; p__Firmicutes; c__Clostridia; o__Clostridiales
1100	0	0	0	0	0	0	0	0	0	1	0	0	0	0	1	1	0	0	0	0	0	1	0	k__Bacteria; p__Bacteroidetes; c__Bacteroidia; o__Bacteroidales; f__Bacteroidaceae; g__Bacteroides; s__Bacteroides_fragilis
1101	0	0	1	0	1	1	0	7	1	0	0	0	0	1	2	0	4	0	0	0	2	0	2	k__Bacteria; p__Firmicutes; c__Clostridia; o__Clostridiales; f__Lachnospiraceae
1102	0	0	0	0	0	0	0	0	0	0	0	0	1	0	0	0	0	0	0	0	0	0	0	k__Bacteria; p__Fusobacteria; c__Fusobacteriia; o__Fusobacteriales; f__Fusobacteriaceae; g__Cetobacterium; s__uncultured_bacterium
1103	0	0	0	1	1	0	1	0	0	0	0	0	0	0	5	1	2	3	0	0	1	2	0	k__Bacteria; p__Actinobacteria; c__Actinobacteria; o__Bifidobacteriales; f__Bifidobacteriaceae; g__Bifidobacterium
1104	0	1	11	3	6	9	1	7	8	0	0	6	0	0	2	0	6	0	0	3	4	0	0	k__Bacteria; p__Firmicutes; c__Clostridia; o__Clostridiales; f__Ruminococcaceae; g__Ruminococcaceae_UCG-014
1105	1	0	0	0	2	2	0	4	0	1	0	1	0	2	0	0	2	1	0	1	0	0	1	k__Bacteria; p__Bacteroidetes; c__Bacteroidia; o__Bacteroidales; f__Tannerellaceae; g__Parabacteroides
1106	0	2	2	0	8	1	1	0	0	5	1	3	0	0	1	0	2	1	1	4	1	7	1	k__Bacteria; p__Firmicutes; c__Clostridia; o__Clostridiales
1107	0	0	0	0	0	1	0	1	1	0	0	0	0	1	4	0	0	0	0	0	0	0	0	k__Bacteria; p__Firmicutes; c__Clostridia; o__Clostridiales; f__Ruminococcaceae; g__Negativibacillus; s__Negativibacillus_massiliensis
1108	0	0	0	0	5	1	0	0	0	0	0	0	0	0	2	1	0	0	0	0	2	0	0	k__Bacteria; p__Firmicutes; c__Clostridia; o__Clostridiales; f__Ruminococcaceae; g__Negativibacillus; s__Negativibacillus_massiliensis
1109	1	2	1	1	0	1	1	5	0	0	1	3	0	0	0	0	5	1	0	1	1	1	3	k__Bacteria; p__Firmicutes; c__Clostridia; o__Clostridiales; f__Peptostreptococcaceae
1110	0	0	0	2	0	1	0	0	0	0	0	1	0	0	0	1	1	0	0	0	0	0	0	k__Bacteria; p__Firmicutes; c__Clostridia; o__Clostridiales; f__Ruminococcaceae; g__Ruminococcus_1
1111	0	2	2	7	11	2	0	2	0	1	3	3	0	8	0	0	3	0	1	1	9	0	3	k__Bacteria; p__Firmicutes; c__Clostridia; o__Clostridiales; f__Lachnospiraceae
1112	0	1	0	0	0	0	0	0	1	0	0	0	0	0	0	0	0	0	0	0	0	0	0	k__Bacteria; p__Firmicutes; c__Clostridia; o__Clostridiales; f__Lachnospiraceae
1113	0	1	0	0	0	0	0	0	0	1	0	1	0	0	0	1	0	0	0	0	0	0	0	k__Bacteria; p__Bacteroidetes; c__Bacteroidia; o__Flavobacteriales; f__Flavobacteriaceae; g__uncultured; s__gut_metagenome
1114	0	3	0	1	0	0	0	1	0	1	0	0	9	0	1	0	1	0	1	1	0	2	0	k__Bacteria; p__Bacteroidetes; c__Bacteroidia; o__Bacteroidales; f__Bacteroidaceae; g__Bacteroides; s__human_gut_metagenome
1115	0	0	0	0	0	0	0	1	0	0	0	0	0	0	0	0	0	0	0	0	0	0	0	k__Bacteria; p__Firmicutes; c__Clostridia; o__Clostridiales; f__Ruminococcaceae; g__Ruminococcaceae_UCG-014
1116	2	3	2	1	1	1	1	1	0	0	1	0	23	0	4	4	0	6	5	8	3	3	1	k__Bacteria; p__Bacteroidetes; c__Bacteroidia; o__Bacteroidales; f__Bacteroidaceae; g__Bacteroides
1117	1	0	0	0	0	5	0	2	1	1	0	2	0	0	0	0	0	0	0	1	0	0	0	k__Bacteria; p__Firmicutes; c__Clostridia; o__Clostridiales; f__Ruminococcaceae; g__Ruminococcaceae_UCG-014
1118	0	0	0	0	0	0	0	1	0	0	1	0	0	0	0	0	1	0	0	1	1	0	3	k__Bacteria; p__Firmicutes; c__Clostridia; o__Clostridiales; f__Lachnospiraceae
1119	8	11	20	3	77	53	11	14	176	32	11	14	1	4	21	4	29	2	7	16	17	9	8	k__Bacteria; p__Firmicutes; c__Clostridia; o__Clostridiales; f__Family_XIII; g__[Eubacterium]_nodatum_group; s__uncultured_bacterium
1120	0	0	0	0	0	0	2	0	0	0	0	0	0	0	0	0	0	0	0	0	0	0	0	k__Bacteria; p__Firmicutes; c__Clostridia; o__Clostridiales; f__Lachnospiraceae; g__Lachnospiraceae_NK4A136_group; s__uncultured_bacterium
1121	0	0	0	0	0	0	2	0	0	0	0	0	0	0	0	0	0	0	0	0	1	0	0	k__Bacteria; p__Proteobacteria; c__Gammaproteobacteria; o__Betaproteobacteriales; f__Nitrosomonadaceae; g__MND1
1122	1	0	1	0	0	0	2	0	0	1	1	0	1	0	13	1	1	0	0	3	4	3	0	k__Bacteria; p__Firmicutes; c__Clostridia; o__Clostridiales; f__Ruminococcaceae; g__Ruminococcaceae_UCG-014
1123	1	0	1	0	1	1	1	1	1	0	0	1	0	0	0	0	0	0	2	0	1	0	0	k__Bacteria; p__Firmicutes; c__Clostridia; o__Clostridiales; f__Ruminococcaceae; g__[Eubacterium]_coprostanoligenes_group
1124	5	1	0	3	2	3	2	2	2	3	3	0	2	1	0	3	1	0	1	4	2	0	0	k__Bacteria; p__Firmicutes; c__Clostridia; o__Clostridiales; f__Lachnospiraceae
1125	1	0	0	0	0	0	2	1	0	0	0	1	0	0	0	0	0	0	0	0	0	0	0	k__Bacteria; p__Firmicutes; c__Erysipelotrichia; o__Erysipelotrichales; f__Erysipelotrichaceae
1126	1	11	0	6	0	5	4	3	7	4	3	2	1	0	2	0	1	1	2	2	3	0	5	k__Bacteria; p__Firmicutes; c__Clostridia; o__Clostridiales; f__Ruminococcaceae; g__Oscillibacter; s__Oscillibacter_sp._1-3
1127	0	0	0	1	0	0	2	1	0	0	0	0	0	0	0	1	0	0	0	0	1	0	0	k__Bacteria; p__Firmicutes; c__Clostridia; o__Clostridiales; f__Ruminococcaceae; g__Butyricicoccus
1128	1	1	1	0	0	0	1	0	0	0	0	0	1	1	1	0	0	0	0	0	0	0	1	k__Bacteria; p__Firmicutes; c__Bacilli; o__Lactobacillales; f__Lactobacillaceae; g__Lactobacillus; s__Lactobacillus_murinus
1129	0	0	1	0	0	1	1	0	0	0	0	1	0	0	0	0	1	0	2	0	1	1	1	k__Bacteria; p__Firmicutes; c__Clostridia; o__Clostridiales; f__Lachnospiraceae; g__Lachnospiraceae_UCG-010; s__uncultured_bacterium
1130	0	0	0	0	0	0	2	0	0	0	0	0	0	0	0	0	0	0	0	0	0	0	0	k__Bacteria; p__Firmicutes; c__Clostridia; o__Clostridiales; f__Lachnospiraceae
1131	13	18	0	0	1	1	4	0	1	1	0	1	1	2	1	17	3	4	3	1	10	18	4	k__Bacteria; p__Firmicutes; c__Clostridia; o__Clostridiales; f__Lachnospiraceae; g__Lachnospiraceae_UCG-001; s__uncultured_bacterium
1132	0	0	0	0	0	0	4	0	1	0	0	0	1	42	86	0	0	12	0	0	0	3	0	k__Bacteria; p__Firmicutes; c__Clostridia; o__Clostridiales; f__Lachnospiraceae; g__Lachnospira; s__uncultured_bacterium
1133	0	0	1	0	0	0	11	0	0	0	0	0	0	0	0	0	0	6	0	1	2	0	0	k__Bacteria; p__Bacteroidetes; c__Bacteroidia; o__Bacteroidales; f__Prevotellaceae; g__Prevotellaceae_NK3B31_group; s__uncultured_organism
1134	0	3	0	1	2	10	6	0	0	1	6	0	2	10	3	5	4	1	6	1	5	0	3	k__Bacteria; p__Firmicutes; c__Clostridia; o__Clostridiales; f__Lachnospiraceae
1135	3	5	1	5	3	2	2	4	8	1	3	4	2	2	2	0	16	0	7	0	6	1	1	k__Bacteria; p__Firmicutes; c__Clostridia; o__Clostridiales; f__Ruminococcaceae
1136	0	6	0	1	4	2	5	0	4	0	1	1	0	1	1	0	4	1	0	2	1	1	4	k__Bacteria; p__Firmicutes; c__Clostridia; o__Clostridiales; f__Ruminococcaceae; g__Oscillibacter
1137	2	5	0	2	3	4	1	1	3	0	0	4	0	1	0	0	0	0	0	0	0	2	0	k__Bacteria; p__Firmicutes; c__Clostridia; o__Clostridiales; f__Ruminococcaceae
1138	1	2	1	0	0	0	3	3	0	0	1	0	4	0	4	0	1	8	2	2	0	0	1	k__Bacteria; p__Bacteroidetes; c__Bacteroidia; o__Bacteroidales; f__Prevotellaceae; g__Prevotellaceae_UCG-001; s__uncultured_bacterium
1139	0	0	0	0	1	0	2	0	0	0	1	1	0	0	0	0	0	0	0	0	0	0	0	k__Bacteria; p__Bacteroidetes; c__Bacteroidia; o__Bacteroidales; f__Bacteroidaceae; g__Bacteroides
1140	0	1	0	0	0	0	8	0	0	0	1	1	1	0	13	0	14	0	1	0	3	4	0	k__Bacteria; p__Firmicutes; c__Clostridia; o__Clostridiales; f__Ruminococcaceae; g__Ruminococcaceae_UCG-013
1141	11	2	0	13	0	2	3	3	1	1	6	1	1	1	0	3	0	0	0	1	0	0	0	k__Bacteria; p__Firmicutes; c__Clostridia; o__Clostridiales; f__Lachnospiraceae
1142	0	0	0	3	0	0	2	0	0	0	0	0	5	0	0	6	0	0	2	0	2	0	0	k__Bacteria; p__Firmicutes; c__Clostridia; o__Clostridiales; f__Lachnospiraceae
1143	0	0	0	0	0	0	5	0	0	1	1	0	0	0	0	2	0	4	7	1	4	0	0	k__Bacteria; p__Firmicutes; c__Clostridia; o__Clostridiales; f__Ruminococcaceae; g__Anaerotruncus; s__uncultured_bacterium
1144	1	7	1	1	12	1	65	0	0	1	3	7	1	0	4	0	0	0	39	0	3	0	0	k__Bacteria; p__Firmicutes; c__Clostridia; o__Clostridiales; f__Lachnospiraceae; g__Lachnospiraceae_NK4A136_group; s__uncultured_bacterium
1145	0	0	0	0	0	0	2	0	0	0	0	0	0	0	0	0	0	0	0	0	0	0	0	k__Bacteria; p__Firmicutes; c__Clostridia; o__Clostridiales
1146	0	1	0	0	0	0	2	0	0	0	0	0	0	1	0	0	0	1	0	0	0	0	1	k__Bacteria; p__Proteobacteria; c__Gammaproteobacteria; o__Enterobacteriales; f__Enterobacteriaceae; g__Escherichia-Shigella
1147	1	0	0	0	0	0	1	2	1	0	1	0	2	0	0	1	0	0	0	0	0	0	0	k__Bacteria; p__Firmicutes; c__Clostridia; o__Clostridiales; f__Ruminococcaceae; g__Oscillibacter; s__Oscillibacter_sp._1-3
1148	0	0	0	0	0	0	2	0	0	0	0	0	0	0	0	0	0	0	0	0	0	0	0	k__Bacteria; p__Firmicutes; c__Clostridia; o__Clostridiales
1149	0	1	0	0	0	0	2	0	0	0	0	0	0	0	0	0	0	0	0	0	0	1	0	k__Bacteria; p__Firmicutes; c__Clostridia; o__Clostridiales
1150	1	0	2	1	0	0	1	1	0	0	1	0	22	2	0	24	0	1	0	1	0	0	4	k__Bacteria; p__Firmicutes; c__Clostridia; o__Clostridiales; f__Lachnospiraceae
1151	0	1	0	1	1	0	1	5	1	0	0	0	3	0	1	0	2	2	0	3	0	0	0	k__Bacteria; p__Bacteroidetes; c__Bacteroidia; o__Bacteroidales
1152	0	1	0	0	1	1	4	1	0	0	0	0	6	0	0	0	0	0	2	0	0	0	1	k__Bacteria; p__Firmicutes; c__Clostridia; o__Clostridiales; f__Lachnospiraceae
1153	7	4	1	13	7	6	10	7	15	2	14	3	1	2	3	0	4	2	1	0	3	0	4	k__Bacteria; p__Firmicutes; c__Clostridia; o__Clostridiales; f__Ruminococcaceae
1154	0	3	1	0	3	3	1	3	5	5	2	0	19	1	8	3	2	22	9	4	8	2	0	k__Bacteria; p__Bacteroidetes; c__Bacteroidia; o__Bacteroidales; f__Bacteroidaceae; g__Bacteroides; s__uncultured_bacterium
1156	1	0	0	0	0	0	0	1	0	0	0	0	0	0	0	0	1	0	0	0	1	0	1	k__Bacteria; p__Firmicutes; c__Clostridia; o__Clostridiales; f__Ruminococcaceae; g__Ruminococcaceae_UCG-010; s__uncultured_bacterium
1157	0	0	0	1	0	1	0	8	0	2	1	1	1	2	0	1	0	0	0	0	0	0	0	k__Bacteria; p__Firmicutes; c__Clostridia; o__Clostridiales
1158	0	0	1	1	1	0	0	0	0	0	0	0	0	0	0	0	0	0	0	1	0	0	0	k__Bacteria; p__Firmicutes; c__Clostridia; o__Clostridiales; f__Ruminococcaceae
1159	0	0	0	0	0	0	0	2	0	0	0	0	0	0	0	0	0	0	0	0	0	0	0	k__Bacteria; p__Firmicutes; c__Clostridia; o__Clostridiales
1160	1	0	0	0	1	0	1	4	0	0	0	0	1	2	0	0	5	0	0	0	4	1	0	k__Bacteria; p__Firmicutes; c__Clostridia; o__Clostridiales; f__Ruminococcaceae; g__Ruminococcaceae_UCG-014
1161	0	0	0	0	0	1	0	0	3	0	0	0	0	0	1	0	0	0	0	0	0	0	0	k__Bacteria; p__Firmicutes; c__Clostridia; o__Clostridiales; f__Ruminococcaceae; g__Ruminococcus_1
1162	0	0	1	0	0	0	0	1	2	0	0	0	0	0	1	0	0	0	0	0	0	0	0	k__Bacteria; p__Firmicutes; c__Clostridia; o__Clostridiales; f__Ruminococcaceae; g__Negativibacillus; s__Negativibacillus_massiliensis
1163	0	0	0	0	0	0	0	1	0	0	0	0	0	0	0	0	0	0	0	0	0	0	0	k__Bacteria; p__Firmicutes; c__Clostridia; o__Clostridiales
1164	1	0	0	0	0	0	0	1	0	0	0	2	0	0	0	0	0	0	0	0	0	0	0	k__Bacteria; p__Bacteroidetes; c__Bacteroidia; o__Bacteroidales; f__Rikenellaceae; g__Alistipes; s__gut_metagenome
1165	0	0	0	11	0	0	0	0	0	0	0	0	0	0	0	0	0	0	0	0	0	0	0	k__Bacteria; p__Firmicutes; c__Clostridia; o__Clostridiales; f__Family_XIII; g__[Eubacterium]_brachy_group; s__uncultured_bacterium
1167	0	0	0	0	0	0	0	0	0	1	0	0	1	0	0	0	1	0	0	0	0	0	2	k__Bacteria; p__Firmicutes; c__Clostridia; o__Clostridiales; f__Ruminococcaceae
1168	0	0	0	0	0	0	0	0	0	0	0	0	0	0	0	0	1	0	0	0	0	0	0	k__Bacteria; p__Firmicutes; c__Clostridia; o__Clostridiales; f__Ruminococcaceae
1169	0	1	2	1	0	0	1	0	1	2	0	0	1	0	3	0	2	1	1	0	3	4	0	k__Bacteria; p__Firmicutes; c__Clostridia; o__Clostridiales; f__Ruminococcaceae; g__[Eubacterium]_coprostanoligenes_group
1170	0	1	0	0	1	0	0	1	0	0	0	0	0	0	2	0	1	0	0	0	0	1	0	k__Bacteria; p__Firmicutes; c__Clostridia; o__Clostridiales; f__Ruminococcaceae
1171	0	0	0	0	0	0	0	0	0	0	0	0	0	0	1	0	0	0	0	0	0	0	0	k__Bacteria; p__Firmicutes; c__Clostridia; o__Clostridiales; f__Ruminococcaceae
1172	1	6	12	0	16	29	0	1	3	4	2	0	0	0	0	2	0	13	2	3	2	16	0	k__Bacteria; p__Firmicutes; c__Clostridia; o__Clostridiales; f__Ruminococcaceae; g__Ruminococcaceae_UCG-014
1173	0	0	0	0	0	0	0	2	0	0	0	0	0	1	2	0	0	0	0	0	2	0	0	k__Bacteria; p__Firmicutes; c__Clostridia; o__Clostridiales; f__Ruminococcaceae
1174	0	0	0	0	0	2	0	1	0	0	0	0	0	0	0	0	0	0	0	0	0	0	0	k__Bacteria; p__Firmicutes; c__Clostridia; o__Clostridiales; f__Ruminococcaceae
1175	0	0	0	0	0	0	0	1	0	1	0	0	0	0	15	5	1	0	0	2	3	0	0	k__Bacteria; p__Firmicutes; c__Clostridia; o__Clostridiales; f__Ruminococcaceae
1176	0	1	1	0	0	0	1	1	0	0	0	0	0	0	1	0	0	0	0	1	2	0	1	k__Bacteria; p__Firmicutes; c__Clostridia; o__Clostridiales; f__Ruminococcaceae; g__Ruminococcaceae_UCG-014
1177	0	0	5	0	0	1	1	1	0	0	0	0	0	0	2	0	3	0	1	3	4	1	0	k__Bacteria; p__Firmicutes; c__Clostridia; o__Clostridiales; f__Ruminococcaceae
1178	0	0	0	0	0	0	0	0	1	0	0	0	1	0	1	1	2	0	0	0	0	0	0	k__Bacteria; p__Firmicutes; c__Erysipelotrichia; o__Erysipelotrichales; f__Erysipelotrichaceae; g__uncultured
1179	0	0	0	0	0	0	1	0	0	0	0	0	0	0	0	1	0	0	0	0	0	0	0	k__Bacteria; p__Firmicutes; c__Clostridia; o__Clostridiales; f__Peptostreptococcaceae
1180	0	2	1	0	2	0	0	0	0	0	0	0	0	8	0	0	0	1	0	0	0	1	0	k__Bacteria; p__Firmicutes; c__Clostridia; o__Clostridiales; f__Lachnospiraceae
1181	0	1	1	0	0	1	0	4	0	7	0	0	0	0	0	0	0	0	0	0	0	0	0	k__Bacteria; p__Bacteroidetes; c__Bacteroidia; o__Bacteroidales
1182	0	0	0	0	0	1	0	0	0	0	0	0	0	0	0	0	0	0	0	0	0	0	0	k__Bacteria; p__Firmicutes; c__Clostridia; o__Clostridiales; f__Ruminococcaceae
1183	0	0	0	0	0	0	0	1	0	0	0	0	0	1	0	0	2	0	0	0	0	0	0	k__Bacteria; p__Firmicutes; c__Clostridia; o__Clostridiales; f__Ruminococcaceae; g__Ruminococcaceae_UCG-014
1184	4	0	1	0	0	0	1	0	0	0	0	0	0	0	0	1	2	0	0	1	0	0	0	k__Bacteria; p__Firmicutes; c__Clostridia; o__Clostridiales; f__Ruminococcaceae; g__Ruminiclostridium_5
1186	0	0	0	0	0	0	0	1	0	0	0	0	0	0	0	0	1	0	0	0	0	0	0	k__Bacteria; p__Firmicutes; c__Clostridia; o__Clostridiales; f__Ruminococcaceae
1188	0	4	1	0	0	0	0	0	0	0	0	0	0	0	0	0	0	0	1	1	2	0	1	k__Bacteria; p__Tenericutes; c__Mollicutes; o__Mollicutes_RF39
1189	0	0	0	0	0	1	0	0	0	0	0	0	0	0	0	0	0	0	0	0	0	0	0	k__Bacteria; p__Firmicutes; c__Clostridia; o__Clostridiales; f__Ruminococcaceae
1190	0	0	0	0	0	0	0	1	0	0	0	0	0	0	1	0	0	0	0	0	0	0	0	k__Bacteria; p__Firmicutes; c__Clostridia; o__Clostridiales; f__Ruminococcaceae
1191	1	0	1	0	0	1	0	0	0	0	0	0	0	0	0	0	0	0	0	1	1	1	0	k__Bacteria; p__Actinobacteria; c__Coriobacteriia; o__Coriobacteriales; f__Eggerthellaceae; g__Enterorhabdus; s__uncultured_bacterium
1192	0	0	0	2	0	1	0	1	0	0	0	0	0	0	0	0	1	0	1	0	1	0	0	k__Bacteria; p__Firmicutes; c__Clostridia; o__Clostridiales; f__Ruminococcaceae
1194	1	0	0	0	1	1	1	1	0	1	0	0	0	0	0	0	1	0	1	0	0	0	1	k__Bacteria; p__Bacteroidetes; c__Bacteroidia; o__Flavobacteriales; f__Flavobacteriaceae; g__uncultured; s__gut_metagenome
1195	0	0	0	0	0	0	0	1	0	0	0	0	0	0	0	0	3	0	0	0	0	0	0	k__Bacteria; p__Firmicutes; c__Clostridia; o__Clostridiales; f__Ruminococcaceae
1196	0	0	0	2	0	0	0	1	2	0	0	0	0	0	0	0	1	0	1	1	3	4	3	k__Bacteria; p__Firmicutes; c__Clostridia; o__Clostridiales; f__Ruminococcaceae; g__[Eubacterium]_coprostanoligenes_group
1197	0	0	0	0	0	0	0	7	0	3	0	0	0	0	2	0	2	0	0	1	3	0	0	k__Bacteria; p__Firmicutes; c__Clostridia; o__Clostridiales; f__Ruminococcaceae; g__Ruminococcaceae_UCG-014
1198	0	2	0	0	0	6	0	6	0	0	1	4	0	0	0	0	2	0	0	0	0	0	0	k__Bacteria; p__Firmicutes; c__Clostridia; o__Clostridiales; f__Ruminococcaceae
1199	1	2	7	3	0	7	3	33	0	0	0	0	4	13	4	5	51	0	0	4	19	0	13	k__Bacteria; p__Firmicutes; c__Clostridia; o__Clostridiales; f__Ruminococcaceae; g__Ruminococcaceae_UCG-014; s__uncultured_bacterium
1200	1	1	0	0	0	1	0	0	0	0	0	0	0	0	0	0	4	0	0	1	0	0	2	k__Bacteria; p__Firmicutes; c__Clostridia; o__Clostridiales; f__Ruminococcaceae
1201	0	0	0	0	0	0	0	3	0	0	0	0	0	0	0	0	0	0	0	0	0	0	0	k__Bacteria; p__Firmicutes; c__Clostridia; o__Clostridiales; f__Ruminococcaceae
1202	0	0	0	0	0	0	0	0	0	0	0	0	0	0	1	0	0	0	0	0	0	0	0	k__Bacteria; p__Firmicutes; c__Clostridia; o__Clostridiales; f__Lachnospiraceae; g__Tyzzerella_3; s__uncultured_bacterium
1203	0	1	1	0	1	0	0	0	0	2	1	0	0	0	0	0	1	0	1	0	0	0	0	k__Bacteria; p__Firmicutes; c__Clostridia; o__Clostridiales; f__Ruminococcaceae
1204	0	1	0	0	0	1	0	0	3	0	0	1	0	0	1	1	1	0	0	1	0	0	0	k__Bacteria; p__Firmicutes; c__Clostridia; o__Clostridiales; f__Ruminococcaceae
1205	1	0	2	3	3	1	14	0	1	0	0	0	0	0	0	1	0	1	0	0	1	0	0	k__Bacteria; p__Firmicutes; c__Clostridia; o__Clostridiales; f__Lachnospiraceae; g__Lachnoclostridium
1206	0	0	1	0	0	0	0	0	0	0	0	0	0	0	0	0	0	0	0	0	0	0	0	k__Bacteria; p__Firmicutes; c__Clostridia; o__Clostridiales; f__Family_XIII; g__[Eubacterium]_brachy_group
1207	0	0	0	0	0	0	0	0	0	0	0	0	0	0	0	0	0	0	0	0	1	0	0	k__Bacteria; p__Firmicutes; c__Clostridia; o__Clostridiales
1208	0	1	0	0	0	0	0	0	0	0	0	0	0	0	0	0	0	0	0	0	0	0	0	k__Bacteria; p__Firmicutes; c__Clostridia; o__Clostridiales; f__Ruminococcaceae; g__Oscillibacter; s__Oscillibacter_sp._1-3
1209	0	0	0	0	1	0	0	1	1	0	0	0	0	0	1	0	1	0	0	0	1	0	0	k__Bacteria; p__Firmicutes; c__Clostridia; o__Clostridiales; f__Ruminococcaceae
1210	2	1	0	2	0	0	0	0	0	0	0	0	0	2	0	3	1	0	0	0	0	0	2	k__Bacteria; p__Firmicutes; c__Clostridia; o__Clostridiales; f__Lachnospiraceae
1211	0	1	0	0	0	0	0	0	0	1	0	0	0	0	0	0	0	0	0	0	0	0	1	k__Bacteria; p__Bacteroidetes; c__Bacteroidia; o__Bacteroidales
1212	1	2	0	0	3	1	0	0	0	0	0	1	0	0	0	0	1	0	0	0	0	0	0	k__Bacteria; p__Firmicutes; c__Clostridia; o__Clostridiales; f__Ruminococcaceae; g__[Eubacterium]_coprostanoligenes_group
1213	0	1	0	0	0	0	0	0	0	0	0	0	0	3	0	0	0	0	1	0	1	0	0	k__Bacteria; p__Firmicutes; c__Clostridia; o__Clostridiales; f__Lachnospiraceae
1214	0	8	2	0	1	0	0	0	0	0	0	0	6	6	2	3	3	2	3	3	1	6	2	k__Bacteria; p__Bacteroidetes; c__Bacteroidia; o__Bacteroidales; f__Tannerellaceae; g__Parabacteroides
1215	1	3	2	3	1	5	1	3	2	1	2	8	1	1	1	1	1	1	3	1	1	8	1	k__Bacteria; p__Firmicutes; c__Clostridia; o__Clostridiales; f__Ruminococcaceae; g__Oscillospira
1216	0	2	0	0	0	0	0	0	0	0	0	0	0	0	0	0	0	0	0	0	0	0	0	k__Bacteria; p__Firmicutes; c__Clostridia; o__Clostridiales; f__Ruminococcaceae; g__Ruminococcus_1; s__uncultured_bacterium
1217	0	1	0	0	0	0	0	0	0	0	0	0	0	0	0	0	0	0	0	0	0	1	0	k__Bacteria; p__Proteobacteria; c__Alphaproteobacteria; o__Rhizobiales; f__Labraceae; g__Labrys; Ambiguous_taxa
1218	1	1	1	0	0	0	0	0	0	2	1	0	0	0	0	0	0	0	0	1	1	0	0	k__Bacteria; p__Firmicutes; c__Clostridia; o__Clostridiales; f__Ruminococcaceae; g__Ruminococcus_1; s__uncultured_bacterium
1219	0	4	3	2	3	1	3	2	0	0	3	2	10	1	10	3	7	1	0	8	2	2	2	k__Bacteria; p__Firmicutes; c__Clostridia; o__Clostridiales; f__Ruminococcaceae; g__Ruminococcaceae_UCG-014
1220	0	3	0	0	0	0	0	0	0	0	0	0	0	0	0	0	0	0	0	0	0	0	0	k__Bacteria; p__Firmicutes; c__Clostridia; o__Clostridiales; f__Ruminococcaceae
1221	0	4	12	4	7	4	0	10	2	0	0	4	0	0	0	0	1	0	0	5	1	0	0	k__Bacteria; p__Firmicutes; c__Clostridia; o__Clostridiales; f__Ruminococcaceae; g__Ruminococcaceae_UCG-014
1222	0	2	1	0	0	0	0	0	0	0	0	0	0	0	0	0	0	0	0	0	0	0	0	k__Bacteria; p__Firmicutes; c__Clostridia; o__Clostridiales; f__Peptostreptococcaceae
1223	5	7	2	2	0	1	0	8	3	0	4	0	3	1	0	0	0	1	1	0	1	0	0	k__Bacteria; p__Firmicutes; c__Clostridia; o__Clostridiales; f__Lachnospiraceae
1224	0	1	0	0	0	0	0	0	0	0	0	0	0	0	0	0	0	0	0	0	0	1	1	k__Bacteria; p__Firmicutes; c__Clostridia; o__Clostridiales
1225	9	12	43	0	1	4	30	10	7	59	4	7	2	0	2	5	2	11	2	12	14	39	14	k__Bacteria; p__Firmicutes; c__Clostridia; o__Clostridiales; f__Peptostreptococcaceae
1226	0	1	0	0	0	0	0	0	0	0	0	0	0	0	0	0	0	0	0	0	0	0	0	k__Bacteria; p__Firmicutes; c__Clostridia; o__Clostridiales; f__Ruminococcaceae; g__[Eubacterium]_coprostanoligenes_group; s__uncultured_bacterium
1227	0	4	1	1	0	2	2	1	2	0	0	0	3	2	6	5	2	23	12	3	14	9	22	k__Bacteria; p__Bacteroidetes; c__Bacteroidia; o__Bacteroidales; f__Prevotellaceae; g__Prevotellaceae_NK3B31_group; s__uncultured_organism
1228	1	8	1	0	3	7	2	14	5	0	4	4	1	3	0	0	11	1	0	0	4	3	3	k__Bacteria; p__Firmicutes; c__Clostridia; o__Clostridiales; f__Lachnospiraceae
1229	30	38	1	28	12	8	1	30	0	10	17	13	0	0	0	0	0	0	0	0	0	0	0	k__Bacteria; p__Firmicutes; c__Clostridia; o__Clostridiales; f__Lachnospiraceae; g__Lachnospiraceae_NK4A136_group; s__uncultured_bacterium
1230	0	1	0	0	0	0	1	0	0	0	1	0	0	0	0	0	0	0	0	0	2	2	0	k__Bacteria; p__Tenericutes; c__Mollicutes; o__Anaeroplasmatales; f__Anaeroplasmataceae; g__Anaeroplasma; s__uncultured_bacterium
1231	1	4	2	0	2	6	1	0	0	0	2	1	0	0	0	0	0	0	0	0	0	0	0	k__Bacteria; p__Firmicutes; c__Clostridia; o__Clostridiales; f__Lachnospiraceae
1232	0	4	0	0	0	0	0	1	1	0	0	0	0	0	3	2	0	1	1	0	2	2	3	k__Bacteria; p__Firmicutes; c__Clostridia; o__Clostridiales; f__Lachnospiraceae
1233	4	9	2	2	12	11	0	5	0	4	2	3	0	0	13	7	2	2	1	9	6	0	4	k__Bacteria; p__Firmicutes; c__Clostridia; o__Clostridiales
1234	1	3	0	0	0	1	0	0	0	0	0	0	0	0	0	0	2	0	0	0	1	0	0	k__Bacteria; p__Firmicutes; c__Clostridia; o__Clostridiales; f__Ruminococcaceae
1235	2	4	3	6	4	3	1	1	1	2	0	0	0	1	0	0	0	2	2	1	3	0	0	k__Bacteria; p__Firmicutes; c__Clostridia; o__Clostridiales; f__Ruminococcaceae; g__Ruminococcaceae_NK4A214_group; s__uncultured_bacterium
1236	1	10	3	10	6	8	5	9	8	1	18	9	1	1	0	2	2	0	3	0	0	8	0	k__Bacteria; p__Firmicutes; c__Clostridia; o__Clostridiales; f__Ruminococcaceae
1237	2	5	0	1	2	3	0	0	0	2	1	0	0	0	0	0	0	0	0	0	0	0	0	k__Bacteria; p__Firmicutes; c__Clostridia; o__Clostridiales; f__Ruminococcaceae; g__Ruminococcaceae_UCG-014; s__uncultured_bacterium
1238	0	2	0	0	1	0	0	1	0	1	0	0	0	0	0	0	0	0	0	0	0	0	0	k__Bacteria; p__Firmicutes; c__Clostridia; o__Clostridiales; f__Ruminococcaceae
1239	2	2	0	0	1	0	0	1	1	0	1	0	0	3	0	6	1	0	1	1	0	0	1	k__Bacteria; p__Firmicutes; c__Clostridia; o__Clostridiales; f__Lachnospiraceae
1240	1	5	0	0	3	0	0	0	0	1	0	0	21	19	14	4	4	14	46	2	2	37	8	k__Bacteria; p__Bacteroidetes; c__Bacteroidia; o__Bacteroidales; f__Muribaculaceae
1241	0	1	0	0	0	1	0	3	0	1	0	0	0	0	1	0	0	1	0	0	1	1	0	k__Bacteria; p__Firmicutes; c__Clostridia; o__Clostridiales; f__Ruminococcaceae; g__Ruminococcaceae_UCG-005
1242	0	0	0	0	0	0	0	3	0	0	0	0	0	0	0	0	0	0	0	0	0	0	0	k__Bacteria; p__Bacteroidetes; c__Bacteroidia; o__Bacteroidales
1243	0	0	0	1	0	0	0	2	1	1	0	0	0	0	3	1	4	0	0	1	3	3	2	k__Bacteria; p__Firmicutes; c__Clostridia; o__Clostridiales; f__Ruminococcaceae; g__[Eubacterium]_coprostanoligenes_group
1244	0	0	0	0	0	0	0	12	0	0	0	0	2	0	2	1	0	3	0	2	1	1	1	k__Bacteria; p__Bacteroidetes; c__Bacteroidia; o__Bacteroidales; f__Bacteroidaceae; g__Bacteroides
1245	1	2	3	46	0	0	15	8	2	0	4	0	0	0	0	0	0	0	0	0	0	0	0	k__Bacteria; p__Firmicutes; c__Clostridia; o__Clostridiales; f__Lachnospiraceae
1246	0	0	0	0	1	0	0	6	0	0	0	0	0	3	1	0	8	0	0	0	3	4	7	k__Bacteria; p__Bacteroidetes; c__Bacteroidia; o__Bacteroidales; f__Bacteroidaceae; g__Bacteroides; s__gut_metagenome
1247	1	2	2	4	2	4	0	3	1	0	2	2	1	1	0	1	1	1	2	1	1	6	1	k__Bacteria; p__Firmicutes; c__Clostridia; o__Clostridiales; f__Ruminococcaceae; g__Oscillibacter
1248	0	1	0	0	0	0	0	2	0	2	0	0	0	0	0	0	0	0	0	0	0	0	0	k__Bacteria; p__Bacteroidetes; c__Bacteroidia; o__Bacteroidales; f__Muribaculaceae
1249	2	3	7	9	2	3	10	3	0	5	11	3	9	0	2	7	1	0	8	12	7	2	2	k__Bacteria; p__Firmicutes; c__Clostridia; o__Clostridiales; f__Lachnospiraceae; g__Lachnospiraceae_NK4A136_group
1250	2	1	0	1	0	2	0	4	5	2	0	0	2	3	0	3	1	0	2	0	1	0	3	k__Bacteria; p__Firmicutes; c__Clostridia; o__Clostridiales; f__Lachnospiraceae
1251	0	0	0	0	0	1	0	2	0	0	0	0	0	0	0	0	0	0	0	0	0	0	0	k__Bacteria; p__Firmicutes; c__Clostridia; o__Clostridiales; f__Ruminococcaceae; g__Negativibacillus
1252	0	1	2	0	1	0	2	2	1	0	0	1	2	0	0	1	0	0	0	3	5	0	0	k__Bacteria; p__Firmicutes; c__Clostridia; o__Clostridiales
1253	0	0	0	0	1	1	0	1	0	0	0	0	0	0	0	0	0	0	0	1	0	0	1	k__Bacteria; p__Firmicutes; c__Clostridia; o__Clostridiales; f__Ruminococcaceae
1254	0	0	0	0	0	0	0	2	0	0	0	0	0	0	0	0	0	0	0	0	0	0	0	k__Bacteria; p__Firmicutes
1255	0	0	1	0	0	0	0	1	0	0	0	0	1	1	0	0	0	0	0	0	0	0	1	k__Bacteria; p__Firmicutes; c__Clostridia; o__Clostridiales; f__Lachnospiraceae
1256	0	3	0	0	0	2	2	12	14	1	0	2	13	4	15	6	0	38	14	4	10	9	10	k__Bacteria; p__Bacteroidetes; c__Bacteroidia; o__Bacteroidales; f__Bacteroidaceae; g__Bacteroides
1257	1	3	0	1	0	26	0	26	46	0	0	0	36	15	9	28	4	22	15	24	11	30	8	k__Bacteria; p__Bacteroidetes; c__Bacteroidia; o__Bacteroidales; f__Bacteroidaceae; g__Bacteroides
1258	0	2	8	3	3	1	1	12	4	3	2	0	5	0	13	3	19	2	3	28	12	1	2	k__Bacteria; p__Firmicutes; c__Clostridia; o__Clostridiales; f__Ruminococcaceae; g__[Eubacterium]_coprostanoligenes_group
1259	0	0	0	0	0	0	0	2	0	0	0	0	0	0	0	0	0	0	0	0	0	0	0	k__Bacteria; p__Bacteroidetes; c__Bacteroidia; o__Bacteroidales
1260	0	0	0	0	0	0	0	2	0	0	0	0	0	0	0	0	0	0	0	0	0	0	0	k__Bacteria; p__Firmicutes; c__Clostridia; o__Clostridiales
1261	0	0	0	0	0	0	0	2	0	0	0	0	0	0	0	0	0	0	0	0	0	0	0	k__Bacteria; p__Firmicutes
1262	0	0	0	0	0	0	0	2	0	0	0	0	0	0	0	0	0	0	0	0	0	0	0	k__Bacteria; p__Firmicutes; c__Clostridia; o__Clostridiales; f__Ruminococcaceae
1263	0	0	1	0	0	0	0	1	0	0	0	0	1	0	2	0	4	0	3	4	0	2	0	k__Bacteria; p__Firmicutes; c__Clostridia; o__Clostridiales; f__Ruminococcaceae
1264	2	0	2	0	0	2	1	6	1	1	0	0	0	1	25	6	0	0	2	5	7	1	1	k__Bacteria; p__Firmicutes; c__Clostridia; o__Clostridiales; f__Ruminococcaceae
1265	0	1	0	0	0	0	0	3	0	0	0	0	5	0	0	4	0	0	0	0	1	0	0	k__Bacteria; p__Firmicutes; c__Clostridia; o__Clostridiales; f__Lachnospiraceae
1266	0	1	1	0	0	0	0	2	0	0	0	0	0	0	0	0	0	1	0	1	1	1	0	k__Bacteria; p__Firmicutes; c__Clostridia; o__Clostridiales; f__Ruminococcaceae; g__[Eubacterium]_coprostanoligenes_group
1267	0	0	0	0	0	1	0	2	0	0	0	0	0	0	0	0	0	1	0	0	0	0	1	k__Bacteria; p__Firmicutes; c__Erysipelotrichia; o__Erysipelotrichales; f__Erysipelotrichaceae; g__Turicibacter; s__uncultured_bacterium
1268	0	0	0	1	1	4	0	5	0	0	0	0	0	2	0	0	8	0	0	0	1	0	0	k__Bacteria; p__Firmicutes; c__Clostridia; o__Clostridiales; f__Ruminococcaceae; g__Ruminococcaceae_UCG-014
1269	0	0	0	0	0	0	0	3	0	0	0	0	0	0	0	0	1	0	0	0	2	0	0	k__Bacteria; p__Firmicutes; c__Clostridia; o__Clostridiales; f__Ruminococcaceae; g__Ruminococcaceae_UCG-014
1270	0	0	0	0	1	0	0	2	0	0	1	1	0	0	0	0	0	0	0	0	0	0	0	k__Bacteria; p__Firmicutes; c__Clostridia; o__Clostridiales; f__Ruminococcaceae; g__Ruminococcaceae_UCG-014
1271	0	0	0	0	0	0	0	2	0	0	0	0	0	0	0	0	0	0	0	0	0	0	0	k__Bacteria; p__Firmicutes; c__Clostridia; o__Clostridiales; f__Ruminococcaceae
1272	0	0	0	1	0	0	1	1	1	2	1	0	0	0	0	1	0	0	1	0	0	1	0	k__Bacteria; p__Bacteroidetes; c__Bacteroidia; o__Bacteroidales
1273	0	0	2	0	0	0	0	2	2	0	0	0	0	0	0	1	2	0	2	0	2	0	2	k__Bacteria; p__Firmicutes; c__Clostridia; o__Clostridiales; f__Ruminococcaceae; g__Oscillibacter
1274	0	0	1	0	1	4	0	1	0	0	2	0	0	0	0	0	0	1	0	1	0	1	0	k__Bacteria; p__Firmicutes; c__Clostridia; o__Clostridiales; f__Ruminococcaceae; g__Ruminococcus_1
1275	0	0	2	0	0	0	0	0	0	0	0	0	0	0	0	0	10	0	0	0	0	0	0	k__Bacteria; p__Firmicutes; c__Clostridia; o__Clostridiales; f__Ruminococcaceae; g__Ruminococcaceae_UCG-014
1276	0	0	1	0	0	0	0	1	0	0	0	0	1	3	0	0	0	9	1	0	7	6	0	k__Bacteria; p__Bacteroidetes; c__Bacteroidia; o__Bacteroidales; f__Prevotellaceae; g__Prevotellaceae_UCG-001; s__uncultured_bacterium
1277	0	0	10	0	0	0	1	0	0	0	0	0	0	0	0	2	2	0	0	1	4	0	0	k__Bacteria; p__Bacteroidetes; c__Bacteroidia; o__Bacteroidales; f__Bacteroidaceae; g__Bacteroides
1278	4	3	1	14	4	0	2	0	0	0	9	2	15	12	0	7	0	0	1	0	0	0	0	k__Bacteria; p__Firmicutes; c__Clostridia; o__Clostridiales; f__Lachnospiraceae; g__Lachnospiraceae_NK4A136_group
1279	1	5	14	0	4	12	41	4	12	7	1	1	34	7	7	31	13	52	42	5	18	21	17	k__Bacteria; p__Bacteroidetes; c__Bacteroidia; o__Bacteroidales; f__Prevotellaceae; g__Prevotellaceae_NK3B31_group; s__uncultured_organism
1280	2	0	4	0	1	0	0	1	0	2	2	0	0	0	0	0	4	0	0	0	0	0	0	k__Bacteria; p__Firmicutes; c__Clostridia; o__Clostridiales
1281	0	0	2	0	0	0	0	0	0	0	0	0	0	0	0	0	0	0	0	0	0	0	0	k__Bacteria; p__Firmicutes; c__Clostridia; o__Clostridiales; f__Family_XIII; g__Family_XIII_AD3011_group
1282	3	8	4	1	0	2	0	1	1	2	0	2	3	1	0	0	2	1	0	1	5	3	3	k__Bacteria; p__Bacteroidetes; c__Bacteroidia; o__Bacteroidales; f__Bacteroidaceae; g__Bacteroides
1283	1	2	5	0	5	2	1	1	0	1	0	3	0	2	2	0	4	0	1	1	1	1	0	k__Bacteria; p__Bacteroidetes; c__Bacteroidia; o__Bacteroidales; f__Bacteroidaceae; g__Bacteroides
1284	0	1	3	0	5	3	0	2	1	0	0	1	0	0	1	0	0	0	0	5	2	5	0	k__Bacteria; p__Firmicutes; c__Clostridia; o__Clostridiales; f__Ruminococcaceae; g__Ruminococcus_1
1285	0	0	1	0	0	0	0	0	0	0	0	0	0	0	0	0	0	0	0	0	5	0	0	k__Bacteria; p__Firmicutes; c__Clostridia; o__Clostridiales; f__Ruminococcaceae; g__Ruminococcaceae_UCG-014
1286	3	3	2	2	4	1	0	0	0	2	3	2	1	4	0	0	0	2	0	0	0	12	0	k__Bacteria; p__Firmicutes; c__Clostridia; o__Clostridiales; f__Lachnospiraceae; g__Lachnospiraceae_NK4A136_group; s__Clostridiales_bacterium_CIEAF_020
1287	0	4	3	0	0	0	0	0	0	6	0	1	3	0	2	1	0	1	6	0	0	3	0	k__Bacteria; p__Bacteroidetes; c__Bacteroidia; o__Bacteroidales; f__Bacteroidaceae; g__Bacteroides
1288	27	10	4	14	5	5	3	13	16	0	24	2	13	21	4	3	1	24	3	1	4	3	0	k__Bacteria; p__Firmicutes; c__Clostridia; o__Clostridiales; f__Lachnospiraceae; g__ASF356; s__uncultured_bacterium
1289	1	0	2	0	0	2	0	0	0	0	0	0	0	0	0	0	0	0	0	0	0	0	0	k__Bacteria; p__Firmicutes; c__Clostridia; o__Clostridiales; f__Ruminococcaceae; g__Ruminococcus_1; s__uncultured_bacterium
1290	2	0	2	6	0	3	1	0	2	0	2	1	3	1	0	2	0	0	0	2	1	1	1	k__Bacteria; p__Firmicutes; c__Clostridia; o__Clostridiales; f__Lachnospiraceae
1291	0	1	3	0	0	0	0	0	0	0	0	0	0	0	0	0	0	0	0	0	0	0	0	k__Bacteria; p__Firmicutes; c__Clostridia; o__Clostridiales; f__Ruminococcaceae
1292	0	0	1	0	0	0	0	1	0	0	0	0	0	0	2	0	1	0	0	0	0	0	0	k__Bacteria; p__Firmicutes; c__Clostridia; o__Clostridiales; f__Ruminococcaceae; g__Oscillibacter; s__Oscillibacter_sp._1-3
1293	4	0	3	0	0	1	1	0	0	0	0	0	0	0	0	1	1	1	1	0	0	0	0	k__Bacteria; p__Actinobacteria; c__Coriobacteriia; o__Coriobacteriales; f__Eggerthellaceae; g__Enterorhabdus; s__mouse_gut_metagenome
1294	0	0	0	11	0	0	0	0	0	0	0	0	0	0	0	0	0	0	0	0	0	0	0	k__Bacteria; p__Firmicutes; c__Erysipelotrichia; o__Erysipelotrichales; f__Erysipelotrichaceae
1295	0	0	0	3	2	0	0	0	0	0	7	3	0	0	0	0	0	0	0	0	0	0	0	k__Bacteria; p__Firmicutes; c__Clostridia; o__Clostridiales; f__Lachnospiraceae
1296	3	2	0	8	1	0	0	0	0	0	3	0	0	0	0	3	0	0	0	4	0	0	0	k__Bacteria; p__Firmicutes; c__Clostridia; o__Clostridiales; f__Lachnospiraceae
1297	0	1	0	8	1	4	12	1	7	1	0	0	2	9	0	7	4	2	10	1	0	0	9	k__Bacteria; p__Firmicutes; c__Bacilli; o__Lactobacillales; f__Enterococcaceae; g__Enterococcus
1298	1	2	0	1	0	0	0	2	1	0	5	1	0	0	1	0	2	2	2	3	1	0	1	k__Bacteria; p__Firmicutes; c__Clostridia; o__Clostridiales; f__Ruminococcaceae
1299	10	6	2	6	3	8	7	5	2	1	1	0	0	4	1	0	1	0	0	0	0	0	0	k__Bacteria; p__Firmicutes; c__Clostridia; o__Clostridiales; f__Ruminococcaceae
1300	12	0	1	25	4	8	0	0	0	2	16	0	1	0	0	0	0	0	4	0	0	0	0	k__Bacteria; p__Firmicutes; c__Clostridia; o__Clostridiales; f__Lachnospiraceae; g__Lachnospiraceae_NK4A136_group
1301	0	3	4	2	2	0	2	1	1	0	0	2	0	1	0	0	0	0	0	0	0	0	0	k__Bacteria; p__Firmicutes; c__Clostridia; o__Clostridiales
1302	4	0	0	4	0	0	0	0	0	0	1	0	0	0	0	0	0	0	0	0	0	0	0	k__Bacteria; p__Firmicutes; c__Clostridia; o__Clostridiales; f__Lachnospiraceae; g__Lachnospiraceae_NK4A136_group
1303	2	1	0	5	2	1	0	0	0	0	3	0	1	2	0	0	0	0	0	1	1	0	0	k__Bacteria; p__Firmicutes; c__Clostridia; o__Clostridiales; f__Lachnospiraceae
1304	1	1	2	2	0	0	2	0	0	0	1	0	1	0	0	0	0	0	0	0	0	0	0	k__Bacteria; p__Firmicutes; c__Clostridia; o__Clostridiales; f__Lachnospiraceae
1305	0	0	0	3	1	0	0	1	0	0	0	0	0	0	0	0	0	0	0	0	0	0	0	k__Bacteria; p__Firmicutes; c__Clostridia; o__Clostridiales; f__Lachnospiraceae
1306	0	0	0	2	0	1	1	0	1	0	0	0	0	0	0	0	0	0	2	2	1	0	0	k__Bacteria; p__Firmicutes; c__Clostridia; o__Clostridiales; f__Lachnospiraceae; g__[Eubacterium]_oxidoreducens_group; s__uncultured_bacterium
1307	0	0	0	1	0	0	0	1	0	1	0	0	0	0	0	0	1	0	0	0	0	1	0	k__Bacteria; p__Bacteroidetes; c__Bacteroidia; o__Bacteroidales; f__Rikenellaceae; g__Alistipes; Ambiguous_taxa
1308	9	0	0	4	1	0	0	0	0	0	0	0	3	1	0	3	0	0	0	0	1	2	4	k__Bacteria; p__Firmicutes; c__Clostridia; o__Clostridiales; f__Lachnospiraceae
1309	1	1	0	11	1	0	1	0	0	0	0	0	1	0	0	0	0	1	0	0	0	0	0	k__Bacteria; p__Firmicutes; c__Clostridia; o__Clostridiales; f__Lachnospiraceae
1310	0	0	0	2	0	0	0	0	0	0	1	0	0	1	0	0	0	0	0	0	0	0	0	k__Bacteria; p__Firmicutes; c__Clostridia; o__Clostridiales
1311	0	0	0	5	0	0	1	1	0	0	0	0	0	0	0	0	0	0	0	0	0	0	0	k__Bacteria; p__Firmicutes; c__Clostridia; o__Clostridiales; f__Lachnospiraceae
1312	1	2	5	1	0	25	0	19	25	1	0	0	39	11	3	7	8	7	5	23	8	4	0	k__Bacteria; p__Bacteroidetes; c__Bacteroidia; o__Bacteroidales; f__Bacteroidaceae; g__Bacteroides
1313	0	0	0	0	0	0	0	0	0	0	0	0	0	0	0	0	0	0	0	1	0	0	0	k__Bacteria; p__Proteobacteria; c__Alphaproteobacteria; o__Rhizobiales; f__Xanthobacteraceae
1314	0	0	0	0	0	0	0	0	1	0	0	0	0	0	0	0	0	0	0	0	0	1	0	k__Bacteria; p__Bacteroidetes; c__Bacteroidia; o__Bacteroidales; f__Marinifilaceae; g__Odoribacter; s__uncultured_bacterium
1315	0	0	0	0	0	0	2	0	1	0	1	0	0	0	0	1	0	2	0	0	0	0	1	k__Bacteria; p__Firmicutes; c__Clostridia; o__Clostridiales; f__Lachnospiraceae
1316	0	0	0	2	0	0	0	0	2	0	1	0	0	0	0	0	0	0	2	0	4	0	0	k__Bacteria; p__Firmicutes; c__Clostridia; o__Clostridiales; f__Ruminococcaceae
1317	0	0	0	0	0	0	1	0	0	0	0	0	0	0	0	0	0	0	0	0	0	0	0	k__Bacteria; p__Actinobacteria; c__Thermoleophilia; o__Gaiellales; f__Gaiellaceae; g__Gaiella
1318	0	0	2	2	1	1	0	0	0	2	0	0	0	0	0	0	0	0	0	0	0	0	3	k__Bacteria; p__Firmicutes; c__Clostridia; o__Clostridiales; f__Lachnospiraceae; g__Lachnospiraceae_NK4A136_group
1320	0	0	0	0	0	0	0	0	0	0	0	0	0	0	1	0	0	0	0	0	0	1	0	k__Bacteria; p__Proteobacteria; c__Gammaproteobacteria; o__Oceanospirillales; f__Alcanivoracaceae; g__Alcanivorax; s__soda_lake_metagenome
1321	0	0	0	0	1	0	0	0	0	0	0	0	0	1	0	0	1	0	0	1	0	0	0	k__Bacteria; p__Proteobacteria; c__Alphaproteobacteria; o__Rhodobacterales; f__Rhodobacteraceae
1323	0	0	0	1	0	0	1	0	0	0	0	0	1	0	0	0	0	2	0	0	0	0	0	k__Bacteria; p__Proteobacteria; c__Gammaproteobacteria; o__Betaproteobacteriales; f__Burkholderiaceae; g__Parasutterella; Ambiguous_taxa
1324	0	1	0	0	0	0	0	0	0	0	0	0	0	0	0	0	0	0	0	0	0	0	0	k__Bacteria; p__Firmicutes; c__Clostridia; o__Clostridiales; f__Ruminococcaceae; g__[Eubacterium]_coprostanoligenes_group
1325	0	0	0	0	0	0	0	0	0	0	3	0	0	0	0	0	0	0	0	0	0	0	0	k__Bacteria
1326	1	3	2	35	0	8	4	2	7	0	15	2	0	2	0	0	0	0	0	1	2	2	0	k__Bacteria; p__Firmicutes; c__Clostridia; o__Clostridiales; f__Lachnospiraceae
1327	0	0	0	0	0	0	0	0	0	0	1	0	0	0	0	0	0	0	0	0	1	0	0	k__Bacteria; p__Proteobacteria; c__Alphaproteobacteria; o__Rhizobiales; f__Xanthobacteraceae; g__Bradyrhizobium; Ambiguous_taxa
1329	2	1	7	10	20	10	18	20	8	1	1	43	4	89	19	7	17	1	11	1	112	12	16	k__Bacteria; p__Firmicutes; c__Clostridia; o__Clostridiales; f__Ruminococcaceae; g__Ruminiclostridium; s__uncultured_bacterium
1334	4	6	1	0	2	6	7	2	0	0	0	1	0	8	0	0	0	0	0	0	0	0	0	k__Bacteria; p__Firmicutes; c__Clostridia; o__Clostridiales; f__Lachnospiraceae; g__Lachnospiraceae_NK4A136_group; s__Clostridiales_bacterium_CIEAF_020
1335	0	0	0	0	0	0	0	0	0	1	0	0	0	0	0	0	0	0	0	0	0	0	0	k__Bacteria; p__Proteobacteria; c__Gammaproteobacteria; o__Xanthomonadales; f__Rhodanobacteraceae
1337	0	0	7	0	1	0	0	1	0	3	1	2	0	0	0	3	0	0	0	4	2	2	1	k__Bacteria; p__Firmicutes; c__Clostridia; o__Clostridiales; f__Ruminococcaceae; g__Ruminococcus_1
1340	0	0	0	1	0	0	0	0	0	0	1	1	0	0	0	0	0	0	0	0	0	0	0	k__Bacteria
1345	0	0	1	0	3	5	0	0	0	0	0	1	0	2	1	0	4	0	0	0	0	0	0	k__Bacteria; p__Firmicutes; c__Clostridia; o__Clostridiales; f__Ruminococcaceae; g__[Eubacterium]_coprostanoligenes_group; s__human_gut_metagenome
1346	0	0	0	0	0	0	0	0	0	0	0	0	0	0	1	0	0	0	0	0	1	0	0	k__Bacteria; p__Bacteroidetes; c__Bacteroidia; o__Bacteroidales; f__Rikenellaceae; g__Alistipes; Ambiguous_taxa
1350	0	0	0	0	0	0	0	0	0	0	0	0	0	0	0	0	0	0	0	1	0	0	0	k__Bacteria; p__Proteobacteria; c__Deltaproteobacteria; o__Desulfovibrionales; f__Desulfovibrionaceae; g__Desulfovibrio
1351	0	0	0	0	0	0	0	0	0	0	0	0	1	0	0	0	1	0	1	0	2	0	0	k__Bacteria; p__Proteobacteria; c__Deltaproteobacteria; o__Desulfovibrionales; f__Desulfovibrionaceae; g__uncultured; s__uncultured_bacterium
1352	0	0	0	1	0	0	1	0	0	0	0	0	0	0	0	1	0	0	3	0	0	2	0	k__Bacteria; p__Firmicutes; c__Clostridia; o__Clostridiales
1353	0	0	0	0	0	0	1	0	0	0	1	0	0	0	0	1	0	1	0	0	0	1	0	k__Bacteria; p__Bacteroidetes; c__Bacteroidia; o__Bacteroidales
1354	0	0	0	0	0	0	0	0	0	0	0	0	0	13	0	1	0	0	0	0	0	13	13	k__Bacteria; p__Firmicutes; c__Clostridia; o__Clostridiales; f__Lachnospiraceae
1355	0	0	1	0	0	0	0	1	1	0	0	0	2	0	0	2	1	6	2	0	1	2	1	k__Bacteria; p__Bacteroidetes; c__Bacteroidia; o__Bacteroidales; f__Bacteroidaceae; g__Bacteroides
1356	1	2	2	0	1	1	1	0	0	4	0	2	2	1	0	0	0	0	0	0	0	3	1	k__Bacteria; p__Firmicutes; c__Clostridia; o__Clostridiales; f__Peptostreptococcaceae; g__Romboutsia
1357	0	0	0	0	0	0	0	0	0	0	0	0	3	4	2	3	8	1	1	6	6	5	3	k__Bacteria; p__Actinobacteria; c__Coriobacteriia; o__Coriobacteriales; f__Eggerthellaceae
1358	1	0	1	0	0	3	0	15	3	0	0	2	4	12	7	4	5	23	6	9	9	22	39	k__Bacteria; p__Bacteroidetes; c__Bacteroidia; o__Bacteroidales
1359	0	0	0	0	0	0	0	0	0	0	0	0	0	0	0	0	0	0	0	0	0	3	0	k__Bacteria; p__Tenericutes; c__Mollicutes; o__Mollicutes_RF39
1360	0	0	0	0	1	0	0	0	0	0	0	0	0	0	0	1	0	1	0	1	0	2	0	k__Bacteria; p__Firmicutes; c__Clostridia; o__Clostridiales; f__Ruminococcaceae; g__[Eubacterium]_coprostanoligenes_group
1361	0	0	1	0	0	0	0	0	1	0	0	1	0	0	0	0	0	0	1	2	0	2	2	k__Bacteria; p__Firmicutes; c__Clostridia; o__Clostridiales; f__Lachnospiraceae
1362	0	0	0	0	0	0	0	0	0	0	0	0	10	0	0	0	1	0	0	1	0	4	0	k__Bacteria; p__Firmicutes; c__Clostridia; o__Clostridiales; f__Lachnospiraceae
1363	0	1	0	0	0	0	0	0	0	0	0	0	0	0	1	0	0	1	1	0	1	3	1	k__Bacteria; p__Bacteroidetes; c__Bacteroidia; o__Bacteroidales
1364	0	0	0	0	0	1	0	0	1	2	0	0	1	0	2	4	0	2	1	1	5	1	2	k__Bacteria; p__Bacteroidetes; c__Bacteroidia; o__Bacteroidales
1365	0	0	0	0	0	0	0	0	0	0	0	0	0	0	0	4	0	0	0	1	0	3	0	k__Bacteria; p__Firmicutes; c__Clostridia; o__Clostridiales; f__Lachnospiraceae
1366	0	0	0	2	0	0	0	5	2	0	0	0	0	0	3	3	11	0	7	1	10	6	6	k__Bacteria; p__Bacteroidetes; c__Bacteroidia; o__Bacteroidales; f__Bacteroidaceae; g__Bacteroides
1367	0	0	0	0	0	0	0	0	0	0	0	0	6	1	0	0	0	0	0	0	0	3	0	k__Bacteria; p__Firmicutes; c__Clostridia; o__Clostridiales; f__Lachnospiraceae; g__Lachnospiraceae_NK4A136_group
1368	1	5	6	15	1	1	2	10	10	9	6	0	12	0	11	20	9	9	10	24	19	11	21	k__Bacteria; p__Firmicutes; c__Clostridia; o__Clostridiales; f__Ruminococcaceae; g__[Eubacterium]_coprostanoligenes_group
1369	0	0	0	0	0	0	0	0	0	0	0	0	0	0	0	0	0	0	0	0	0	2	0	k__Bacteria; p__Firmicutes; c__Clostridia; o__Clostridiales; f__Peptostreptococcaceae
1370	0	1	0	0	0	0	0	0	0	0	0	0	0	0	1	0	1	0	1	0	0	2	0	k__Bacteria; p__Firmicutes; c__Clostridia; o__Clostridiales; f__Ruminococcaceae; g__uncultured
1371	0	1	0	1	1	0	0	0	0	1	0	0	4	0	1	3	2	1	1	5	2	1	0	k__Bacteria; p__Bacteroidetes; c__Bacteroidia; o__Bacteroidales; f__Bacteroidaceae; g__Bacteroides; s__Bacteroides_sp._Marseille-P3166
1372	0	0	0	0	0	0	0	0	0	0	0	1	0	0	3	0	1	0	1	0	0	1	0	k__Bacteria; p__Firmicutes; c__Clostridia; o__Clostridiales; f__Ruminococcaceae
1373	0	0	0	0	0	0	0	0	0	0	0	0	0	0	0	0	0	0	0	0	0	2	0	k__Bacteria; p__Firmicutes; c__Erysipelotrichia; o__Erysipelotrichales; f__Erysipelotrichaceae; g__uncultured; s__uncultured_Allobaculum_sp.
1374	0	0	0	0	0	1	0	0	1	0	0	0	0	0	3	0	0	0	1	0	0	1	0	k__Bacteria; p__Firmicutes; c__Clostridia; o__Clostridiales; f__Ruminococcaceae; g__[Eubacterium]_coprostanoligenes_group
1375	0	0	0	2	0	0	1	3	1	0	2	0	0	0	0	1	0	1	1	0	0	1	0	k__Bacteria; p__Firmicutes; c__Clostridia; o__Clostridiales; f__Ruminococcaceae
1376	0	0	1	0	0	2	1	4	0	0	0	0	0	0	7	1	15	0	1	5	8	5	2	k__Bacteria; p__Firmicutes; c__Clostridia; o__Clostridiales; f__Ruminococcaceae; g__Ruminococcaceae_UCG-014
1377	3	4	2	0	1	0	1	2	0	5	0	0	5	6	1	0	3	6	22	0	1	13	2	k__Bacteria; p__Bacteroidetes; c__Bacteroidia; o__Bacteroidales; f__Muribaculaceae; g__uncultured_bacterium; s__uncultured_bacterium
1378	0	0	0	0	1	1	0	1	0	0	1	1	0	1	0	0	0	0	0	0	0	2	0	k__Bacteria; p__Firmicutes; c__Clostridia; o__Clostridiales; f__Peptostreptococcaceae
1379	0	1	0	1	0	0	0	0	0	0	0	0	0	0	0	0	0	0	0	0	0	2	0	k__Bacteria; p__Firmicutes; c__Clostridia; o__Clostridiales; f__Ruminococcaceae; g__Intestinimonas
1380	0	0	0	0	0	0	0	0	0	0	0	0	2	0	3	0	1	0	0	0	0	1	0	k__Bacteria; p__Firmicutes; c__Clostridia; o__Clostridiales; f__Lachnospiraceae
1381	0	3	0	0	1	0	1	1	0	0	1	0	4	1	4	3	3	1	0	3	4	2	2	k__Bacteria; p__Firmicutes; c__Clostridia; o__Clostridiales; f__Ruminococcaceae; g__Ruminococcaceae_UCG-014
1382	0	0	0	0	0	1	0	0	0	0	0	0	5	1	0	0	2	1	0	0	0	3	0	k__Bacteria; p__Firmicutes; c__Clostridia; o__Clostridiales; f__Lachnospiraceae
1383	0	0	0	0	0	0	0	0	0	0	0	0	1	0	0	0	0	0	1	0	0	1	0	k__Bacteria; p__Firmicutes; c__Clostridia; o__Clostridiales; f__Lachnospiraceae; g__Tyzzerella
1384	0	0	0	0	0	0	0	0	2	0	0	0	0	0	0	0	0	0	0	0	0	3	0	k__Bacteria; p__Firmicutes; c__Clostridia; o__Clostridiales; f__Ruminococcaceae; g__[Eubacterium]_coprostanoligenes_group
1385	0	0	0	0	0	0	0	2	1	0	0	0	1	0	4	0	1	0	0	2	0	3	1	k__Bacteria
1386	0	0	0	0	0	0	0	0	0	0	0	0	0	0	0	0	0	0	0	0	0	4	0	k__Bacteria; p__Firmicutes; c__Clostridia; o__Clostridiales; f__Ruminococcaceae; g__Ruminococcaceae_UCG-014
1387	0	0	0	0	0	0	0	0	0	0	0	0	0	0	1	0	0	0	0	1	1	0	0	k__Bacteria; p__Actinobacteria; c__Coriobacteriia; o__Coriobacteriales; f__Eggerthellaceae
1388	0	0	0	0	0	0	0	0	2	0	0	0	0	0	1	0	0	1	0	0	0	0	0	k__Bacteria; p__Bacteroidetes; c__Bacteroidia; o__Bacteroidales; f__Muribaculaceae; g__uncultured_bacterium; s__uncultured_bacterium
1389	0	0	0	0	0	0	0	0	0	0	0	0	0	0	9	0	0	0	0	0	4	0	0	k__Bacteria; p__Firmicutes; c__Clostridia; o__Clostridiales; f__Ruminococcaceae
1390	0	0	0	0	0	0	0	0	0	0	0	0	0	0	2	0	0	0	0	0	0	0	0	k__Bacteria; p__Actinobacteria; c__Actinobacteria; o__Glycomycetales; f__Glycomycetaceae; g__Glycomyces
1391	0	0	0	0	0	0	0	3	0	3	0	0	0	0	8	0	1	0	0	2	1	0	0	k__Bacteria; p__Firmicutes; c__Clostridia; o__Clostridiales; f__Ruminococcaceae
1392	0	0	0	0	0	0	0	0	0	0	0	2	0	0	1	0	3	0	0	0	0	0	1	k__Bacteria; p__Firmicutes; c__Clostridia; o__Clostridiales; f__Ruminococcaceae; g__Faecalibacterium; s__uncultured_bacterium
1393	0	0	0	0	0	1	1	1	2	1	0	0	0	0	9	0	0	0	2	1	6	0	0	k__Bacteria; p__Firmicutes; c__Clostridia; o__Clostridiales; f__Lachnospiraceae
1394	0	0	0	0	0	0	0	0	1	0	0	0	1	0	1	0	0	0	0	0	0	0	0	k__Bacteria; p__Firmicutes; c__Clostridia; o__Clostridiales; f__Ruminococcaceae
1395	0	0	0	0	0	0	0	0	0	0	0	1	0	0	1	0	0	0	0	1	0	0	1	k__Archaea; p__Euryarchaeota; c__Methanobacteria; o__Methanobacteriales; f__Methanobacteriaceae; g__Methanobrevibacter
1396	0	0	0	0	0	0	0	0	0	0	0	0	0	0	8	0	0	0	0	0	0	0	0	k__Bacteria; p__Tenericutes; c__Mollicutes; o__Mollicutes_RF39; f__uncultured_bacterium; g__uncultured_bacterium; s__uncultured_bacterium
1397	0	1	0	0	0	0	0	0	0	0	0	0	0	0	1	0	0	0	2	0	1	0	0	k__Bacteria; p__Bacteroidetes; c__Bacteroidia; o__Bacteroidales; f__Bacteroidaceae; g__Bacteroides
1398	0	0	2	0	0	0	0	1	0	0	0	0	0	0	1	0	1	0	1	2	0	0	2	k__Bacteria; p__Firmicutes; c__Clostridia; o__Clostridiales; f__Ruminococcaceae; g__Ruminococcus_2
1399	1	4	0	1	8	11	0	12	2	3	1	2	0	0	14	0	9	0	4	2	1	0	1	k__Bacteria; p__Firmicutes; c__Clostridia; o__Clostridiales; f__Lachnospiraceae
1400	0	4	0	0	0	0	0	2	1	0	0	0	0	1	4	0	3	1	2	1	2	4	2	k__Bacteria; p__Firmicutes; c__Clostridia; o__Clostridiales; f__Lachnospiraceae
1401	0	0	0	0	0	1	0	0	3	0	0	0	0	0	4	0	0	7	1	0	1	0	1	k__Bacteria; p__Bacteroidetes; c__Bacteroidia; o__Bacteroidales; f__Bacteroidaceae; g__Bacteroides
1402	0	0	0	0	0	0	0	0	0	0	0	0	1	0	1	1	0	0	0	0	0	0	0	k__Bacteria; p__Bacteroidetes; c__Bacteroidia; o__Bacteroidales
1403	0	0	0	0	0	0	0	1	0	0	0	0	0	0	1	2	1	0	0	0	0	0	4	k__Bacteria; p__Firmicutes; c__Clostridia; o__Clostridiales; f__Ruminococcaceae; g__Ruminococcaceae_UCG-014
1404	0	0	0	0	0	0	0	0	0	0	0	0	0	0	4	0	0	0	0	0	0	0	0	k__Bacteria; p__Firmicutes; c__Clostridia; o__Clostridiales; f__Ruminococcaceae
1405	1	1	8	0	1	1	1	30	14	0	0	1	7	18	28	17	9	74	53	8	29	75	99	k__Bacteria; p__Bacteroidetes; c__Bacteroidia; o__Bacteroidales; f__Bacteroidaceae; g__Bacteroides
1406	0	0	0	0	0	0	0	0	0	0	0	0	0	0	2	1	0	6	0	0	0	1	0	k__Bacteria; p__Bacteroidetes; c__Bacteroidia; o__Bacteroidales; f__Bacteroidaceae; g__Bacteroides
1407	0	1	0	0	2	0	0	0	0	0	0	0	0	0	4	1	0	0	16	0	0	1	0	k__Bacteria; p__Bacteroidetes; c__Bacteroidia; o__Bacteroidales
1408	0	0	0	0	0	0	0	0	0	0	0	0	0	0	3	0	0	0	0	0	0	0	0	k__Bacteria; p__Firmicutes; c__Clostridia; o__Clostridiales; f__Ruminococcaceae
1409	0	0	0	0	1	0	0	0	0	0	0	0	0	0	1	0	0	0	0	1	0	0	0	k__Bacteria; p__Proteobacteria; c__Gammaproteobacteria; o__SAR86_clade; Ambiguous_taxa; Ambiguous_taxa; Ambiguous_taxa
1410	0	0	0	0	0	1	1	0	0	0	0	0	1	1	2	2	0	1	1	0	0	1	3	k__Bacteria; p__Firmicutes; c__Clostridia; o__Clostridiales; f__Ruminococcaceae; g__Ruminococcaceae_UCG-014
1411	0	0	0	0	0	0	0	0	0	0	0	0	0	0	3	0	2	0	2	1	1	1	0	k__Bacteria; p__Firmicutes; c__Clostridia; o__Clostridiales; f__Ruminococcaceae
1412	0	0	0	0	0	0	0	0	0	0	0	0	0	0	3	0	0	0	0	0	0	0	0	k__Bacteria; p__Firmicutes; c__Clostridia; o__Clostridiales; f__Lachnospiraceae; g__Anaerostipes; Ambiguous_taxa
1413	1	0	0	0	0	0	0	1	0	0	0	0	0	1	2	0	3	0	0	1	0	0	0	k__Bacteria; p__Firmicutes; c__Clostridia; o__Clostridiales; f__Ruminococcaceae
1414	0	0	0	0	1	0	0	0	1	0	0	0	0	0	4	0	0	0	0	0	0	0	0	k__Bacteria; p__Firmicutes; c__Clostridia; o__Clostridiales; f__Ruminococcaceae; g__Candidatus_Soleaferrea; Ambiguous_taxa
1415	0	0	0	0	0	0	0	0	0	0	0	0	0	0	2	0	0	3	0	0	0	0	0	k__Bacteria; p__Cyanobacteria; c__Oxyphotobacteria; o__Chloroplast
1416	0	0	0	0	0	0	0	0	0	0	2	0	3	0	3	0	2	0	0	0	0	2	0	k__Bacteria; p__Firmicutes; c__Clostridia; o__Clostridiales; f__Lachnospiraceae
1417	0	1	1	0	0	1	3	0	4	0	0	0	3	1	24	3	2	1	2	1	5	0	2	k__Bacteria; p__Firmicutes; c__Clostridia; o__Clostridiales; f__Lachnospiraceae
1418	0	0	0	0	0	0	1	0	1	0	0	0	0	0	2	1	0	2	0	0	0	0	2	k__Bacteria; p__Bacteroidetes; c__Bacteroidia; o__Bacteroidales; f__Bacteroidaceae; g__Bacteroides; s__uncultured_bacterium
1419	0	0	0	0	0	0	0	0	0	0	0	0	25	0	1	28	0	0	1	0	0	0	0	k__Bacteria; p__Firmicutes; c__Clostridia; o__Clostridiales; f__Lachnospiraceae; g__Roseburia; s__uncultured_bacterium
1420	0	0	0	0	0	0	0	0	0	0	0	0	0	0	2	0	0	0	0	0	0	0	0	k__Bacteria; p__Acidobacteria; c__Acidobacteriia; o__Acidobacteriales; f__uncultured; g__uncultured_Acidobacteria_bacterium; s__uncultured_Acidobacteria_bacterium
1421	0	2	4	0	0	2	0	7	2	0	0	0	0	0	7	2	9	0	9	11	6	0	3	k__Bacteria; p__Firmicutes; c__Clostridia; o__Clostridiales; f__Ruminococcaceae; g__[Eubacterium]_coprostanoligenes_group
1422	0	0	0	0	1	2	0	0	1	0	0	0	0	1	3	0	1	0	0	1	0	0	0	k__Bacteria; p__Firmicutes; c__Clostridia; o__Clostridiales; f__Ruminococcaceae; g__Candidatus_Soleaferrea; Ambiguous_taxa
1423	4	3	2	31	2	1	9	1	1	1	1	8	29	53	0	10	2	0	7	7	1	4	9	k__Bacteria; p__Firmicutes; c__Clostridia; o__Clostridiales; f__Lachnospiraceae; g__Lachnospiraceae_NK4A136_group
1424	0	0	0	0	0	2	0	12	3	0	0	1	5	10	4	19	4	19	8	6	10	14	37	k__Bacteria; p__Bacteroidetes; c__Bacteroidia; o__Bacteroidales; f__Bacteroidaceae; g__Bacteroides
1425	0	0	1	0	0	0	0	0	0	0	0	0	2	2	0	0	2	0	0	1	1	1	4	k__Bacteria; p__Firmicutes; c__Clostridia; o__Clostridiales
1426	2	11	14	3	3	2	46	8	15	21	3	2	0	4	0	0	0	1	0	0	0	0	33	k__Bacteria; p__Bacteroidetes; c__Bacteroidia; o__Bacteroidales; f__Bacteroidaceae; g__Bacteroides; s__uncultured_bacterium
1427	0	0	0	0	0	0	0	0	0	0	0	0	1	0	0	0	0	0	3	0	0	1	1	k__Bacteria; p__Firmicutes; c__Clostridia; o__Clostridiales; f__Peptococcaceae
1428	0	0	0	1	0	0	0	0	1	0	0	0	2	0	0	0	1	0	1	1	0	0	4	k__Bacteria; p__Bacteroidetes; c__Bacteroidia; o__Bacteroidales; f__Muribaculaceae
1429	1	0	0	1	0	0	0	0	0	0	0	0	10	0	0	4	0	0	0	4	0	1	1	k__Bacteria; p__Firmicutes; c__Clostridia; o__Clostridiales; f__Lachnospiraceae
1430	0	5	5	1	2	11	0	5	13	3	1	1	27	2	4	21	13	41	37	4	18	27	21	k__Bacteria; p__Bacteroidetes; c__Bacteroidia; o__Bacteroidales; f__Bacteroidaceae; g__Bacteroides
1431	0	2	0	0	4	1	0	0	3	1	0	2	0	0	0	3	1	2	0	0	1	3	4	k__Bacteria; p__Firmicutes; c__Clostridia; o__Clostridiales; f__Ruminococcaceae; g__Oscillibacter; s__Oscillibacter_sp._1-3
1432	0	0	0	0	0	0	0	0	0	0	0	0	0	0	0	0	0	0	0	0	0	0	2	k__Bacteria; p__Bacteroidetes; c__Bacteroidia; o__Bacteroidales; f__Prevotellaceae; g__Prevotellaceae_NK3B31_group; s__uncultured_organism
1433	1	1	2	0	0	2	2	1	0	0	0	0	2	1	3	2	2	2	1	1	6	3	6	k__Bacteria; p__Bacteroidetes; c__Bacteroidia; o__Bacteroidales; f__Prevotellaceae
1434	0	1	1	0	0	0	1	1	0	0	0	0	0	0	0	9	1	0	1	3	3	0	1	k__Bacteria; p__Firmicutes; c__Clostridia; o__Clostridiales
1435	0	1	1	2	1	0	0	13	0	0	0	0	1	1	6	3	9	0	0	0	9	0	3	k__Bacteria; p__Firmicutes; c__Clostridia; o__Clostridiales; f__Ruminococcaceae; g__Ruminococcaceae_UCG-014
1436	0	0	2	0	1	2	0	1	2	0	0	1	2	1	0	2	0	0	1	14	5	0	1	k__Bacteria; p__Firmicutes; c__Clostridia; o__Clostridiales
1437	0	0	0	0	0	0	0	10	2	0	0	0	3	0	2	2	1	2	6	3	7	9	11	k__Bacteria; p__Bacteroidetes; c__Bacteroidia; o__Bacteroidales; f__Bacteroidaceae; g__Bacteroides
1438	0	1	3	1	0	0	3	0	0	0	0	0	8	3	2	9	1	1	2	5	3	1	6	k__Bacteria; p__Firmicutes; c__Clostridia; o__Clostridiales; f__Lachnospiraceae
1439	1	0	1	0	0	0	0	0	0	0	0	1	3	2	0	0	0	5	0	0	0	0	0	k__Bacteria; p__Bacteroidetes; c__Bacteroidia; o__Bacteroidales; f__Prevotellaceae
1440	1	0	6	1	1	3	4	0	1	1	3	1	25	14	3	11	2	57	18	2	18	13	6	k__Bacteria; p__Bacteroidetes; c__Bacteroidia; o__Bacteroidales; f__Prevotellaceae; g__Prevotellaceae_UCG-001; s__uncultured_bacterium
1441	0	0	0	0	0	0	0	0	0	0	0	0	2	0	0	2	1	14	13	1	0	0	0	k__Bacteria; p__Firmicutes; c__Clostridia; o__Clostridiales; f__Lachnospiraceae; g__Blautia; s__Lachnospiraceae_bacterium_28-4
1442	0	0	0	0	1	0	0	0	0	0	0	0	0	0	0	0	0	2	0	0	0	0	0	k__Bacteria; p__Tenericutes; c__Mollicutes; o__Mollicutes_RF39
1443	0	0	0	0	0	0	0	0	0	0	0	0	0	0	0	0	0	2	0	0	0	0	0	k__Bacteria; p__Gemmatimonadetes; c__Gemmatimonadetes; o__Gemmatimonadales; f__Gemmatimonadaceae; g__uncultured
1444	0	0	0	0	1	0	0	5	9	0	0	1	4	1	8	5	2	13	39	4	5	0	4	k__Bacteria; p__Bacteroidetes; c__Bacteroidia; o__Bacteroidales; f__Bacteroidaceae; g__Bacteroides
1445	0	0	0	0	0	0	0	0	0	0	0	0	0	0	0	0	0	1	17	0	0	0	0	k__Bacteria; p__Proteobacteria; c__Gammaproteobacteria; o__Enterobacteriales; f__Enterobacteriaceae; g__Providencia; Ambiguous_taxa
1446	0	0	0	0	0	0	0	0	0	0	0	0	0	0	0	0	1	3	1	0	3	1	0	k__Bacteria; p__Bacteroidetes; c__Bacteroidia; o__Bacteroidales
1447	0	0	0	0	0	0	0	0	0	0	0	0	0	0	0	0	0	2	5	0	0	0	0	k__Bacteria; p__Firmicutes; c__Clostridia; o__Clostridiales; f__Ruminococcaceae
1448	0	0	1	0	0	0	0	0	0	0	0	0	3	0	0	0	0	2	0	0	0	1	0	k__Bacteria; p__Bacteroidetes; c__Bacteroidia; o__Bacteroidales; f__Prevotellaceae
1449	0	0	0	0	1	0	0	0	1	1	0	0	1	0	0	0	0	1	1	0	0	0	0	k__Bacteria; p__Bacteroidetes; c__Bacteroidia; o__Bacteroidales
1450	1	2	4	0	0	0	3	0	0	4	0	0	3	2	1	5	2	4	4	7	1	8	4	k__Bacteria; p__Firmicutes; c__Bacilli; o__Lactobacillales; f__Lactobacillaceae; g__Lactobacillus; s__Lactobacillus_gasseri
1451	0	0	0	0	0	0	0	0	0	0	0	0	0	0	0	0	1	1	0	0	0	0	0	k__Bacteria; p__Bacteroidetes; c__Bacteroidia; o__Bacteroidales; f__Bacteroidaceae; g__Bacteroides; s__Bacteroides_acidifaciens
1452	0	0	0	0	0	0	0	0	0	0	0	0	0	0	0	0	1	1	0	0	0	0	0	k__Bacteria; p__Proteobacteria; c__Alphaproteobacteria; o__Caulobacterales; f__Caulobacteraceae; g__Brevundimonas; Ambiguous_taxa
1453	7	7	6	9	5	4	19	3	10	5	4	2	5	3	2	1	2	7	18	0	11	2	6	k__Bacteria; p__Firmicutes; c__Clostridia; o__Clostridiales; f__Ruminococcaceae
1454	0	0	0	0	0	1	1	0	1	0	0	0	1	0	0	1	0	1	5	0	1	3	2	k__Bacteria; p__Bacteroidetes; c__Bacteroidia; o__Bacteroidales
1455	0	0	0	0	0	0	0	0	0	0	0	0	0	0	0	0	0	2	2	0	0	2	0	k__Bacteria; p__Tenericutes; c__Mollicutes
1456	0	0	0	0	0	0	0	0	0	1	0	0	0	0	0	0	0	0	2	0	0	0	0	k__Bacteria
1457	0	0	0	0	0	0	0	0	0	0	0	0	0	0	0	8	0	0	1	0	0	0	1	k__Bacteria; p__Firmicutes; c__Clostridia; o__Clostridiales; f__Lachnospiraceae
1458	0	0	2	0	2	3	0	0	1	1	0	0	2	0	0	0	4	1	4	0	0	1	1	k__Bacteria; p__Firmicutes; c__Clostridia; o__Clostridiales; f__Ruminococcaceae; g__Ruminococcaceae_UCG-005
1459	0	0	1	0	0	0	0	3	0	0	0	0	2	3	2	8	3	18	11	1	3	10	16	k__Bacteria; p__Bacteroidetes; c__Bacteroidia; o__Bacteroidales; f__Bacteroidaceae; g__Bacteroides
1460	0	0	0	0	0	0	0	0	0	0	0	1	2	0	0	0	0	0	1	0	1	0	0	k__Bacteria; p__Firmicutes; c__Clostridia; o__Clostridiales; f__Lachnospiraceae; g__Lachnospiraceae_NK4A136_group
1461	0	0	0	0	0	0	0	0	0	0	0	0	0	0	0	0	0	0	3	0	1	0	0	k__Bacteria; p__Firmicutes; c__Clostridia; o__Clostridiales; f__Lachnospiraceae; g__A2; s__Lachnospiraceae_bacterium_A2
1462	0	0	0	0	0	0	0	0	0	0	0	0	1	1	0	2	1	0	6	0	0	2	1	k__Bacteria; p__Bacteroidetes; c__Bacteroidia; o__Bacteroidales; f__Bacteroidaceae; g__Bacteroides
1463	0	0	0	5	0	1	0	2	1	0	0	0	20	0	0	13	0	0	2	4	2	1	0	k__Bacteria; p__Firmicutes; c__Clostridia; o__Clostridiales; f__Lachnospiraceae
1464	0	0	0	0	0	0	0	0	0	0	0	0	0	0	0	1	0	0	4	1	0	0	0	k__Bacteria; p__Tenericutes; c__Mollicutes; o__Mollicutes_RF39
1465	0	0	0	0	0	0	0	0	0	0	0	0	0	0	0	0	2	0	0	2	0	0	0	k__Bacteria; p__Firmicutes; c__Clostridia; o__Clostridiales; f__Ruminococcaceae
1466	0	0	0	0	0	0	0	0	0	0	0	0	0	0	1	0	1	1	0	2	1	0	0	k__Bacteria; p__Firmicutes; c__Clostridia; o__Clostridiales; f__Lachnospiraceae
1467	1	1	1	0	1	2	0	0	0	1	0	1	0	1	1	1	0	1	0	14	1	0	0	k__Bacteria; p__Firmicutes; c__Clostridia; o__Clostridiales; f__Ruminococcaceae; g__Ruminococcaceae_UCG-014
1468	0	0	0	0	0	0	0	0	0	0	0	0	0	0	0	0	0	0	0	2	0	0	0	k__Bacteria; p__Firmicutes; c__Clostridia; o__Clostridiales
1469	0	1	1	3	0	2	5	2	6	2	2	1	2	8	1	2	3	0	1	6	4	3	4	k__Bacteria; p__Firmicutes; c__Clostridia; o__Clostridiales
1470	0	0	2	0	2	2	0	1	1	0	0	1	0	0	0	1	0	0	0	4	0	0	0	k__Bacteria; p__Firmicutes; c__Clostridia; o__Clostridiales
1471	1	1	5	0	0	4	0	1	7	0	0	0	18	1	3	10	2	7	11	11	4	3	2	k__Bacteria; p__Bacteroidetes; c__Bacteroidia; o__Bacteroidales; f__Bacteroidaceae; g__Bacteroides
1472	2	0	3	0	0	0	2	2	0	3	0	0	5	2	0	9	1	0	4	18	8	1	5	k__Bacteria; p__Firmicutes; c__Clostridia; o__Clostridiales; f__Lachnospiraceae
1473	0	0	0	0	0	0	0	0	0	0	0	0	0	1	0	4	1	0	0	4	2	0	0	k__Bacteria; p__Firmicutes; c__Clostridia; o__Clostridiales; f__Lachnospiraceae
1474	2	6	8	0	14	10	0	8	1	9	1	6	0	6	6	3	7	0	4	9	13	5	7	k__Bacteria; p__Firmicutes; c__Clostridia; o__Clostridiales; f__Defluviitaleaceae; g__Defluviitaleaceae_UCG-011; Ambiguous_taxa
1475	0	0	0	4	0	1	2	0	0	0	0	0	9	0	0	7	0	0	2	9	2	0	0	k__Bacteria; p__Firmicutes; c__Clostridia; o__Clostridiales; f__Lachnospiraceae
1476	1	0	0	0	0	0	0	0	1	0	0	0	2	1	0	12	0	0	1	1	0	0	1	k__Bacteria; p__Firmicutes; c__Clostridia; o__Clostridiales; f__Lachnospiraceae; g__Lachnospiraceae_NK4A136_group; s__uncultured_bacterium
1477	0	0	0	0	0	0	0	0	0	0	0	0	1	0	0	1	0	0	0	0	0	0	1	k__Bacteria; p__Bacteroidetes; c__Bacteroidia; o__Bacteroidales; f__Bacteroidaceae; g__Bacteroides
1478	4	3	4	0	3	9	1	19	28	7	1	1	30	14	1	18	8	28	12	11	16	28	13	k__Bacteria; p__Bacteroidetes; c__Bacteroidia; o__Bacteroidales; f__Bacteroidaceae; g__Bacteroides
1479	0	0	0	0	0	0	0	0	0	0	1	0	6	0	0	15	0	0	0	0	0	0	0	k__Bacteria; p__Firmicutes; c__Clostridia; o__Clostridiales; f__Lachnospiraceae; g__Roseburia; s__uncultured_bacterium
1480	0	0	0	0	0	0	0	0	0	0	0	0	1	0	0	1	0	0	0	0	0	0	0	k__Bacteria; p__Firmicutes; c__Clostridia; o__Clostridiales; f__Lachnospiraceae
1481	1	0	1	4	0	4	1	0	1	0	1	0	6	0	1	3	1	0	2	1	2	1	0	k__Bacteria; p__Firmicutes; c__Clostridia; o__Clostridiales; f__Lachnospiraceae; g__A2; s__uncultured_bacterium
1482	3	0	0	3	0	0	0	0	0	0	0	0	4	8	0	2	1	0	0	0	0	0	0	k__Bacteria; p__Firmicutes; c__Clostridia; o__Clostridiales; f__Lachnospiraceae
1483	0	0	1	0	0	0	1	0	0	0	0	2	0	0	0	1	2	0	0	2	0	1	0	k__Bacteria; p__Firmicutes; c__Bacilli; o__Lactobacillales; f__Lactobacillaceae; g__Lactobacillus; s__Lactobacillus_gasseri
1484	2	0	0	1	0	1	0	0	2	0	0	0	0	0	0	5	0	0	0	0	2	0	0	k__Bacteria; p__Firmicutes; c__Clostridia; o__Clostridiales; f__Lachnospiraceae
1485	0	0	0	0	0	0	0	0	0	0	0	0	2	0	0	5	0	0	0	0	0	0	0	k__Bacteria; p__Firmicutes; c__Clostridia; o__Clostridiales; f__Lachnospiraceae
1486	0	0	0	0	2	0	0	0	0	0	0	0	2	0	2	1	2	0	2	0	0	1	0	k__Bacteria; p__Bacteroidetes; c__Bacteroidia; o__Bacteroidales; f__Muribaculaceae; g__uncultured_bacterium; s__uncultured_bacterium
1487	0	0	0	1	0	0	0	0	4	1	0	1	0	1	3	1	2	1	1	4	8	0	0	k__Bacteria; p__Firmicutes; c__Clostridia; o__Clostridiales; f__Lachnospiraceae; g__Blautia; Ambiguous_taxa
1488	0	0	6	0	0	7	0	20	11	0	0	1	27	20	10	46	12	39	46	10	15	54	28	k__Bacteria; p__Bacteroidetes; c__Bacteroidia; o__Bacteroidales; f__Bacteroidaceae; g__Bacteroides; Ambiguous_taxa
1489	0	0	0	0	0	1	0	0	0	0	0	0	9	1	0	2	0	0	0	0	0	0	0	k__Bacteria; p__Firmicutes; c__Clostridia; o__Clostridiales; f__Lachnospiraceae
1490	0	2	0	0	0	0	0	0	0	0	0	0	0	0	0	0	0	0	0	0	2	0	0	k__Bacteria; p__Tenericutes; c__Mollicutes; o__Mollicutes_RF39; f__uncultured_bacterium; g__uncultured_bacterium; s__uncultured_bacterium
1491	0	0	0	0	0	0	0	0	0	0	0	0	0	0	0	1	2	0	0	0	1	0	0	k__Bacteria; p__Firmicutes; c__Clostridia; o__Clostridiales; f__Peptococcaceae; g__uncultured
1492	0	0	0	0	0	0	0	0	0	0	0	0	0	0	0	0	0	0	0	0	2	0	0	k__Bacteria; p__Firmicutes; c__Clostridia; o__Clostridiales; f__Ruminococcaceae
1493	0	3	0	1	0	0	0	0	1	0	2	0	0	1	0	1	0	0	1	0	4	1	1	k__Bacteria; p__Firmicutes; c__Clostridia; o__Clostridiales; f__Ruminococcaceae
1494	0	0	0	0	0	0	0	1	0	0	0	0	0	1	0	0	0	0	0	0	2	0	0	k__Bacteria; p__Firmicutes; c__Clostridia; o__Clostridiales; f__Lachnospiraceae
1495	0	0	0	0	0	0	0	0	0	0	0	0	0	0	0	0	0	0	0	0	2	0	0	k__Bacteria; p__Bacteroidetes; c__Bacteroidia; o__Bacteroidales; f__Bacteroidaceae; g__Bacteroides
1496	0	0	0	1	0	0	0	0	0	0	0	0	0	1	0	0	1	0	0	1	2	0	1	k__Bacteria; p__Firmicutes; c__Clostridia; o__Clostridiales; f__Lachnospiraceae
1497	0	0	0	0	0	0	0	0	0	0	0	0	0	0	0	0	0	0	0	0	2	0	0	k__Bacteria; p__Firmicutes; c__Bacilli; o__Lactobacillales; f__Lactobacillaceae; g__Lactobacillus; s__Lactobacillus_murinus
1498	0	1	0	1	1	5	2	1	6	0	2	0	0	0	0	0	1	0	0	0	2	0	0	k__Bacteria; p__Firmicutes; c__Clostridia; o__Clostridiales; f__Ruminococcaceae; g__Ruminiclostridium_9; s__uncultured_bacterium
1499	0	0	0	0	0	0	0	0	0	0	0	0	0	0	0	0	0	0	0	0	2	0	0	k__Bacteria; p__Firmicutes
1500	0	0	0	0	0	0	2	2	0	0	0	0	0	1	2	0	5	0	1	1	3	0	2	k__Bacteria; p__Firmicutes; c__Clostridia; o__Clostridiales; f__Ruminococcaceae; g__Ruminococcaceae_UCG-014
1501	1	3	1	0	0	7	0	3	10	0	0	0	5	2	1	4	4	0	8	3	4	4	0	k__Bacteria; p__Bacteroidetes; c__Bacteroidia; o__Bacteroidales; f__Bacteroidaceae; g__Bacteroides
1502	0	0	0	0	0	0	0	0	0	0	1	0	6	0	0	0	0	0	0	0	0	0	0	k__Bacteria; p__Firmicutes; c__Clostridia; o__Clostridiales; f__Lachnospiraceae; g__Lachnospiraceae_NK4A136_group
1503	0	0	0	0	0	0	0	0	0	0	0	0	7	0	0	0	0	0	0	0	0	0	0	k__Bacteria; p__Firmicutes; c__Clostridia; o__Clostridiales; f__Lachnospiraceae
1504	0	0	1	0	0	0	0	0	0	0	0	0	3	0	0	0	0	0	0	0	0	0	0	k__Bacteria; p__Firmicutes; c__Clostridia; o__Clostridiales; f__Lachnospiraceae; g__uncultured; s__uncultured_bacterium
1505	0	0	0	0	0	0	0	1	0	0	0	0	2	0	0	0	0	0	2	1	0	2	0	k__Bacteria; p__Firmicutes; c__Clostridia; o__Clostridiales; f__Ruminococcaceae; g__Ruminococcaceae_UCG-014
1506	0	0	0	0	0	0	1	0	0	0	0	0	19	5	0	12	0	0	1	1	1	0	0	k__Bacteria; p__Firmicutes; c__Clostridia; o__Clostridiales; f__Lachnospiraceae
1507	1	0	1	0	0	0	0	0	0	0	0	0	2	2	0	0	0	0	0	1	0	0	0	k__Bacteria; p__Firmicutes; c__Clostridia; o__Clostridiales; f__Lachnospiraceae; g__uncultured; s__uncultured_bacterium
1508	0	0	0	0	1	0	0	0	0	0	1	0	2	1	0	0	0	0	0	0	0	0	0	k__Bacteria; p__Firmicutes; c__Clostridia; o__Clostridiales; f__Lachnospiraceae; g__Lachnospiraceae_NK4A136_group
1509	0	0	0	0	0	0	0	0	0	0	0	0	4	1	0	0	0	0	0	0	0	0	0	k__Bacteria; p__Firmicutes; c__Clostridia; o__Clostridiales; f__Lachnospiraceae
1510	0	0	0	0	0	0	0	0	0	0	0	0	2	0	0	0	0	0	0	0	0	0	0	k__Bacteria; p__Firmicutes; c__Clostridia; o__Clostridiales; f__Lachnospiraceae; g__uncultured; s__uncultured_bacterium
1511	0	0	0	1	0	0	0	0	0	0	0	0	2	0	0	0	0	0	0	0	0	0	0	k__Bacteria; p__Firmicutes; c__Clostridia; o__Clostridiales; f__Lachnospiraceae
1512	1	0	0	3	0	0	0	0	4	0	0	0	10	2	0	20	0	0	0	0	1	0	1	k__Bacteria; p__Firmicutes; c__Clostridia; o__Clostridiales; f__Lachnospiraceae
1513	0	0	0	0	1	0	0	0	0	1	0	0	3	0	0	0	0	0	1	0	0	1	0	k__Bacteria; p__Bacteroidetes; c__Bacteroidia; o__Bacteroidales; f__Muribaculaceae; g__uncultured_bacterium; s__uncultured_bacterium
1514	0	0	0	0	0	0	0	1	0	0	0	0	0	0	0	0	11	0	1	0	0	0	0	k__Bacteria; p__Proteobacteria; c__Gammaproteobacteria; o__Pseudomonadales; f__Moraxellaceae; g__Acinetobacter
1515	0	0	2	0	1	0	0	3	0	0	0	0	0	0	0	0	36	0	0	1	3	0	0	k__Bacteria; p__Firmicutes; c__Clostridia; o__Clostridiales; f__Ruminococcaceae; g__Ruminococcaceae_UCG-014
1516	0	0	0	0	0	0	0	0	0	0	0	0	0	0	0	0	11	0	0	0	0	0	0	k__Bacteria; p__Proteobacteria; c__Gammaproteobacteria; o__Pseudomonadales; f__Moraxellaceae; g__Acinetobacter; Ambiguous_taxa
1517	0	0	0	0	0	0	0	0	0	0	0	0	0	0	0	0	3	0	0	0	0	0	0	k__Bacteria; p__Firmicutes; c__Clostridia; o__Clostridiales; f__Ruminococcaceae
1518	0	0	0	0	0	0	0	0	0	0	0	0	0	0	0	0	10	0	0	0	0	0	0	k__Bacteria; p__Firmicutes; c__Bacilli; o__Bacillales; f__Family_XII; g__Exiguobacterium
1519	0	0	0	0	0	1	0	0	1	0	1	1	0	0	0	0	3	0	0	0	0	1	0	k__Bacteria; p__Firmicutes; c__Clostridia; o__Clostridiales; f__Ruminococcaceae; g__Ruminococcaceae_UCG-014; s__uncultured_bacterium
1520	0	0	0	0	0	0	0	0	0	0	0	0	0	0	0	0	2	0	0	0	0	0	0	k__Bacteria; p__Proteobacteria; c__Alphaproteobacteria; o__Rhizobiales; f__Rhizobiaceae; g__Allorhizobium-Neorhizobium-Pararhizobium-Rhizobium; s__Agrobacterium_radiobacter
1521	0	2	1	0	0	0	0	0	0	0	0	0	0	2	1	0	2	0	0	0	0	0	0	k__Bacteria; p__Firmicutes; c__Clostridia; o__Clostridiales; f__Ruminococcaceae; g__[Eubacterium]_coprostanoligenes_group
1522	0	0	0	0	0	0	0	0	1	0	0	0	0	0	0	0	4	0	0	0	0	0	0	k__Bacteria; p__Proteobacteria; c__Alphaproteobacteria; o__Sphingomonadales; f__Sphingomonadaceae; g__Sphingomonas
1523	0	0	0	0	0	0	0	0	0	0	0	0	0	5	0	1	4	0	0	1	0	0	1	k__Bacteria; p__Bacteroidetes; c__Bacteroidia; o__Bacteroidales; f__Muribaculaceae
1524	0	0	6	0	0	0	0	3	0	0	0	0	0	0	3	0	6	0	2	0	1	0	0	k__Bacteria; p__Firmicutes; c__Clostridia; o__Clostridiales; f__Ruminococcaceae
1525	0	0	0	0	0	1	0	0	0	0	0	0	0	0	2	0	2	0	0	0	0	0	0	k__Bacteria; p__Firmicutes; c__Clostridia; o__Clostridiales; f__Ruminococcaceae; g__[Eubacterium]_coprostanoligenes_group
1526	0	0	0	0	0	0	0	0	0	0	0	0	0	0	0	0	2	0	0	0	0	0	0	k__Bacteria; p__Bacteroidetes; c__Bacteroidia; o__Cytophagales; f__Hymenobacteraceae; g__Adhaeribacter
1527	0	0	0	0	0	0	0	0	0	0	0	0	0	0	0	0	2	0	0	0	0	0	0	k__Bacteria
1528	0	0	0	0	0	0	0	0	0	0	0	0	2	3	0	1	0	0	3	0	0	2	0	k__Bacteria; p__Bacteroidetes; c__Bacteroidia; o__Bacteroidales
1529	0	3	0	2	2	2	3	0	0	0	2	0	0	11	0	0	0	0	0	0	0	0	0	k__Bacteria; p__Firmicutes; c__Clostridia; o__Clostridiales; f__Lachnospiraceae; g__Lachnospiraceae_NK4A136_group
1530	3	2	0	0	1	1	3	2	0	0	1	1	0	19	0	0	0	1	0	0	1	0	2	k__Bacteria; p__Firmicutes; c__Clostridia; o__Clostridiales; f__Lachnospiraceae; g__Lachnospiraceae_NK4A136_group
1531	0	0	1	0	0	0	0	0	0	0	0	0	1	3	0	0	0	0	0	0	0	0	0	k__Bacteria; p__Cyanobacteria; c__Melainabacteria; o__Gastranaerophilales; f__Clostridium_sp._K4410.MGS-306; g__Clostridium_sp._K4410.MGS-306; s__Clostridium_sp._K4410.MGS-306
1532	0	0	0	0	0	0	1	0	0	0	0	0	1	2	1	0	0	0	0	1	1	1	0	k__Bacteria; p__Firmicutes; c__Clostridia; o__Clostridiales; f__Lachnospiraceae
1533	0	1	0	0	1	0	0	0	0	0	0	0	0	2	0	0	0	0	0	0	0	0	0	k__Bacteria; p__Firmicutes; c__Clostridia; o__Clostridiales; f__Ruminococcaceae; g__Oscillibacter
